# Supplementary material for: Assessing the associations between known genetic variants and substance use in people with HIV in the United States
Source: PLoS One. 2023 Oct 5;18(10):e0292068. doi: 10.1371/journal.pone.0292068 (PMC10553320; doi:10.1371/journal.pone.0292068)
Supplement: S1 Data — (XLSX) [file pone.0292068.s005.xlsx]

## Sheet: Table of contents
Sheet	Title
Suppl. T1	Supplementary Table 1: Replication of GWAS findings from Liu et al. for number of drinks per week to number of drinks on a typical day of drinking in PLWH within and across ancestries.
Suppl. T2	Supplementary Table 2: Replication of GWAS findings from Liu et al. for number of drinks per week to frequency of alcohol consumption standardized to alst 30 days in PLWH within and across ancestries.
Suppl. T3	Supplementary Table 3: Replication of GWAS findings from Liu et al. for number of drinks per week to frequency of binge drinking (5+ drinks) standardized to alst 30 days in PLWH within and across ancestries.
Suppl. T4	Supplementary Table 4:Replication of GWAS findings from Liu et al. for smoking initiation in PLWH within and across ancestries.
Suppl. T5	Supplementary Table 5:Replication of GWAS findings from Liu et al. for smoking cessation in PLWH within and across ancestries.
Suppl. T6	Supplementary Table 6:Replication of GWAS findings from Liu et al. for cigarettes per day in PLWH within and across ancestries.
Suppl. T7	Supplementary Table 7: Replication of GWAS findings from Pasman et al. for lifetime cannabis use to cannabis initiation in PLWH within and across ancestries.
Suppl. T8	Supplementary Table 8: Replication of GWAS findings from Pasman et al. for lifetime cannabis to cannabis cessation in PLWH within and across ancestries.
Suppl. T9	Supplementary Table 9: Replication of GWAS findings from Pasman et al. for cannabis initiation to frequency of cannabis use standardized to last 30 days in PLWH within and across ancestries.

## Sheet: Suppl. T1
Supplementary Table 1: Replication of GWAS findings from Liu et al. for number of drinks per week to number of drinks on a typical day of drinking in PLWH within and across ancestries.				Liu						MR-MEGA
Chromosome	Position	MarkerName	rsID	RefAllele	AltAllele	Beta	Gene	Annotation	P	EA	NEA	MAF	Nsample	Ncohort	Effects	Est	Est.SE	P
1	4488393	chr1:4488393:A:G	rs705687	A	G	-0.010904	Intergenic	Intergenic	8.1499999999999998E-10	G	A	0.188061	4701	3	+++	0.0220381	0.01281	0.697656
1	33371733	chr1:33371733:C:A	rs58107686	C	A	-0.00974713	Intron:PHC2	PHC2/NM_001330488:-:Intron|PHC2/NM_198040:-:Intron	7.79E-10	A	C	0.253738	4701	3	+++	0.0643849	0.0361426	0.219323
1	65942017	chr1:65942017:A:C	rs12088813	A	C	-0.00932905	Intron:PDE4B	PDE4B/NM_001297440:+:Intron|PDE4B/NM_001037341:+:Intron|PDE4B/NM_002600:+:Intron|PDE4B/NM_001297441:+:Intron	1.5799999999999999E-8	C	A	0.179898	4701	3	+--	0.014828	0.0302402	0.800999
1	71026207	chr1:71026207:A:T	rs5024204	A	T	0.00970271	Intron:PTGER3	PTGER3/NM_198717:-:Intron|PTGER3/NM_198716:-:Intron|PTGER3/NR_028293:-:Intron|PTGER3/NM_198714:-:Intron|PTGER3/NR_028292:-:Intron|PTGER3/NR_028294:-:Intron|PTGER3/NM_198718:-:Intron|PTGER3/NM_001126044:-:Intron|PTGER3/NM_198719:-:Intron|PTGER3/NM_198715:-:Intron	2.5500000000000001E-9	T	A	0.289033	4701	3	-++	0.0358864	0.0349985	0.468867
1	165150555	chr1:165150555:G:A	rs10753661	G	A	-0.00863813	Intergenic	Intergenic	3.7599999999999999E-8	A	G	0.214129	4701	3	---	-0.123262	0.0422909	0.0262159
1	173879670	chr1:173879670:G:A	rs28680958	G	A	-0.0109965	Intron:ZBTB37	ZBTB37/NM_001346115:+:Intron|ZBTB37/NM_001122770:+:Intron	5.1299999999999999E-10	A	G	0.295484	4701	3	-++	-0.0320879	0.0612378	0.515829
1	205750404	chr1:205750404:G:A	rs823114	G	A	0.00876774	Intergenic	Intergenic	2.3100000000000001E-9	A	G	0.355416	4701	3	++-	0.0150785	0.0559172	0.750629
2	27508073	chr2:27508073:T:C	rs1260326	T	C	0.0208898	Nonsynonymous:GCKR	GCKR/NM_001486:+:Nonsynonymous(CTG/Leu/L->CCG/Pro/P:Base1338/1878:Codon446/626:Exon15/19):Normal_Splice_Site:Exon	8.0500000000000002E-45	C	T	0.279535	4701	3	---	-0.0443476	0.013994	0.380786
2	27637684	chr2:27637684:A:G	rs2178197	A	G	-0.00878144	Intron:GPN1	GPN1/NM_001145049:+:Intron|GPN1/NM_001145048:+:Intron|GPN1/NM_001145047:+:Intron|GPN1/NR_026735:+:Intron|GPN1/NM_007266:+:Intron	2.45E-9	G	A	0.417467	4701	3	---	-0.0303235	0.00738319	0.493148
2	44928137	chr2:44928137:C:T	rs13383034	C	T	0.014927	Intron:LINC01833	LINC01833/NR_147195:-:Intron	6.3099999999999997E-22	T	C	0.283751	4701	3	--+	-0.0360472	0.024405	0.466442
2	44931952	chr2:44931952:G:A	rs1004787	G	A	0.00844284	Intron:LINC01833	LINC01833/NR_147195:-:Intron|LINC01833/NR_147194:-:Intron	8.4000000000000008E-9	A	G	0.297292	4701	3	+--	0.0268029	0.0723596	0.602117
2	63354372	chr2:63354372:A:G	rs13032049	A	G	0.0101945	Intron:WDPCP	WDPCP/NR_122106:-:Intron|WDPCP/NM_001042692:-:Intron|WDPCP/NR_148705:-:Intron|WDPCP/NM_015910:-:Intron|WDPCP/NM_001354044:-:Intron|WDPCP/NR_148704:-:Intron	3E-10	G	A	0.19609	4701	3	-+-	-0.04423	0.0934272	0.452893
2	74107335	chr2:74107335:G:A	rs828867	G	A	0.00875716	Utr3:TET3	TET3/NM_001287491:+:Utr3:Exon	2.1499999999999998E-9	A	G	0.368342	4701	3	+++	0.0932149	0.0214804	0.0564696
2	97658891	chr2:97658891:G:A	rs11692435	G	A	0.0174499	Nonsynonymous:ACTR1B	ACTR1B/NM_005735:-:Nonsynonymous(GCT/Ala/A->GTT/Val/V:Base429/1131:Codon143/377:Exon5/11):Exon	2.5299999999999999E-11	A	G	0.0495877	4701	3	++-	-0.0776797	0.143311	0.442112
2	143467646	chr2:143467646:C:A	rs13024996	C	A	-0.0109126	Intron:ARHGAP15	ARHGAP15/NM_018460:+:Intron	5.7199999999999999E-13	A	C	0.234847	4701	3	---	-0.0669529	0.0178523	0.216684
2	224610843	chr2:224610843:T:C	rs56337305	T	C	-0.00958838	Intergenic	Intergenic	1.6300000000000001E-10	C	T	0.332025	4701	3	-+-	-0.0901375	0.0452435	0.0540434
3	70919280	chr3:70919280:A:T	rs13094887	A	T	-0.0103097	Intergenic	Intergenic	8.5699999999999999E-11	T	A	0.273155	4701	3	-+-	-0.0243536	0.0318876	0.623844
3	94275411	chr3:94275411:C:T	rs13066454	C	T	-0.00877595	Intergenic	Intergenic	4.1299999999999996E-9	T	C	0.234665	4701	3	---	-0.037883	0.0313274	0.498283
3	131857443	chr3:131857443:G:C	rs9838144	G	C	-0.00996422	Intron:CPNE4	CPNE4/NM_001289112:-:Intron|CPNE4/NM_130808:-:Intron|CPNE4/NM_153429:-:Intron	2.6499999999999999E-8	C	G	0.11829	4701	3	--+	0.00201189	0.0170058	0.977253
3	141405765	chr3:141405765:T:C	rs2011092	T	C	-0.00890041	Intron:ZBTB38	ZBTB38/NM_001080412:+:Intron|ZBTB38/NM_001350099:+:Intron|ZBTB38/NM_001350100:+:Intron	7.3499999999999996E-9	C	T	0.22533	4701	3	+++	0.1068	0.0261498	0.0466341
3	141548453	chr3:141548453:C:A	rs60654199	C	A	-0.0166603	Intron:RASA2	RASA2/NM_006506:+:Intron|RASA2/NM_001303245:+:Intron|RASA2/NM_001303246:+:Intron	2.85E-8	A	C	0.145531	4701	3	+-+	0.0380992	0.0435006	0.558254
3	158470022	chr3:158470022:T:G	rs6787172	T	G	-0.00803089	Intron:RSRC1	RSRC1/NM_001271834:+:Intron|RSRC1/NM_016625:+:Intron|RSRC1/NM_001271838:+:Intron	4.2699999999999999E-8	G	T	0.352245	4701	3	-++	0.00196081	0.0365002	0.966753
4	3444364	chr4:3444364:G:T	rs3748034	G	T	-0.0117403	Nonsynonymous:HGFAC	HGFAC/NM_001528:+:Nonsynonymous(GCC/Ala/A->TCC/Ser/S:Base653/1968:Codon218/656:Exon6/14):Exon|HGFAC/NM_001297439:+:Nonsynonymous(GCC/Ala/A->TCC/Ser/S:Base653/1989:Codon218/663:Exon6/15):Exon	1.6700000000000001E-8	T	G	0.0991924	4701	3	+-+	0.0374761	0.0802085	0.622451
4	39413373	chr4:39413373:A:G	rs11940694	A	G	0.0259499	Intron:KLB	KLB/NM_175737:+:Intron	3.0300000000000001E-68	G	A	0.420898	4701	3	++-	0.0284033	0.0236283	0.523691
4	39417345	chr4:39417345:G:A	rs35538052	G	A	-0.00852488	Intron:KLB	KLB/NM_175737:+:Intron	1.39E-8	A	G	0.267432	4701	3	--+	-0.0323717	0.0382809	0.543157
4	42149289	chr4:42149289:C:G	rs4501255	C	G	0.0106934	Intron:BEND4	BEND4/NM_207406:-:Intron|BEND4/NM_001159547:-:Intron	4.8299999999999999E-10	G	C	0.283234	4701	3	+-+	0.0225872	0.0110154	0.658081
4	98757540	chr4:98757540:A:G	rs12499107	A	G	0.0126612	Intergenic	Intergenic	4.4500000000000001E-9	G	A	0.0822175	4701	3	++-	-0.036362	0.0753145	0.660529
4	99078985	chr4:99078985:T:C	rs1154414	T	C	0.0176304	Intron:ADH5	ADH5/NM_000671:-:Intron	3.7400000000000001E-17	C	T	0.0855407	4701	3	+-+	-0.0508233	0.0757128	0.532551
4	99318162	chr4:99318162:T:C	rs1229984	T	C	0.150534	Nonsynonymous:ADH1B	ADH1B/NM_000668:-:Nonsynonymous(CAC/His/H->CGC/Arg/R:Base144/1128:Codon48/376:Exon3/9):Exon|ADH1B/NM_001286650:-:Nonsynonymous(CAC/His/H->CGC/Arg/R:Base24/1008:Codon8/336:Exon4/10):Exon	<2.2e-308	C	T	0.0345885	4701	3	+++	0.431095	0.0611386	0.00105576
4	99333363	chr4:99333363:G:A	rs10028756	G	A	-0.0185748	Intergenic	Intergenic	1.16E-17	A	G	0.0774876	4701	3	++-	-0.0461486	0.0751333	0.583597
4	99339522	chr4:99339522:C:T	rs561222871	C	T	-0.0388068	Intron:ADH1C	ADH1C/NR_133005:-:Intron|ADH1C/NM_000669:-:Intron	6.5600000000000004E-27	T	C	0.0915474	4701	3	--+	-0.100052	0.0785246	0.217359
4	99352437	chr4:99352437:A:G	rs36052336	A	G	-0.0184288	Intron:ADH1C	ADH1C/NR_133005:-:Intron|ADH1C/NM_000669:-:Intron	1.2300000000000001E-9	G	A	0.0325323	4701	3	++-	-0.117669	0.137094	0.341484
4	99364928	chr4:99364928:G:A	rs2165670	G	A	0.0230804	Intergenic	Intergenic	1.6699999999999999E-22	A	G	0.0765399	4701	3	-++	0.00390348	0.0496188	0.964051
4	99522696	chr4:99522696:A:G	rs17029090	A	G	-0.0491274	Synonymous:C4orf17	C4orf17/NM_032149:+:Synonymous(CCA/Pro/P->CCG/Pro/P:Base325/1080:Codon109/360:Exon3/9):Exon	4.7499999999999997E-21	G	A	0.11699	4701	3	-++	-0.00541147	0.0284698	0.940386
4	99523206	chr4:99523206:A:T	rs79139602	A	T	0.0602723	Intron:C4orf17	C4orf17/NM_032149:+:Intron	1.8E-32	T	A	0.0927349	4701	3	-++	-0.01044	0.0422099	0.893613
4	100321866	chr4:100321866:G:A	rs4699791	G	A	0.0185707	Intergenic	Intergenic	6.5799999999999995E-14	A	G	0.124308	4701	3	++-	0.0461543	0.0523921	0.516507
4	102267552	chr4:102267552:C:T	rs13107325	C	T	-0.0275045	Nonsynonymous:SLC39A8	SLC39A8/NM_001135147:-:Nonsynonymous(GCT/Ala/A->ACT/Thr/T:Base1172/1335:Codon391/445:Exon8/11):Exon|SLC39A8/NM_022154:-:Nonsynonymous(GCT/Ala/A->ACT/Thr/T:Base1172/1383:Codon391/461:Exon7/8):Exon|SLC39A8/NM_001135148:-:Nonsynonymous(GCT/Ala/A->ACT/Thr/T:Base971/1182:Codon324/394:Exon7/8):Exon|SLC39A8/NM_001135146:-:Nonsynonymous(GCT/Ala/A->ACT/Thr/T:Base1172/1383:Codon391/461:Exon8/9):Exon	1.53E-22	T	C	0.0481713	4701	3	---	-0.107719	0.0142093	0.298579
4	142727426	chr4:142727426:C:G	rs4690727	C	G	0.010817	Intron:INPP4B	INPP4B/NM_001101669:-:Intron|INPP4B/NM_003866:-:Intron|INPP4B/NM_001331040:-:Intron	2.4299999999999999E-11	G	C	0.223491	4701	3	+++	0.0351913	0.0181676	0.509977
4	152047220	chr4:152047220:G:A	rs10004020	G	A	0.00905233	Intergenic	Intergenic	2.4299999999999999E-8	A	G	0.280667	4701	3	---	-0.0666923	0.0352603	0.177391
4	170165242	chr4:170165242:C:G	rs12651313	C	G	-0.00864293	Intergenic	Intergenic	3.7900000000000004E-9	G	C	0.398248	4701	3	+-+	0.0222588	0.0787127	0.620065
5	88558577	chr5:88558577:A:C	rs4916723	A	C	-0.00995226	Intron:LINC00461	LINC00461/NR_152239:-:Intron|LINC00461/NR_152235:-:Intron|LINC00461/NR_152243:-:Intron|LINC00461/NR_152242:-:Intron|LINC00461/NR_152238:-:Intron|LINC00461/NR_015436:-:Intron	1.7199999999999999E-11	C	A	0.311104	4701	3	+--	-0.0640285	0.0506842	0.201716
5	145032772	chr5:145032772:G:A	rs12655091	G	A	-0.00831211	Intergenic	Intergenic	1.2499999999999999E-8	A	G	0.36042	4701	3	++-	-0.00324653	0.0221457	0.944963
5	156474993	chr5:156474993:G:T	rs55872084	G	T	0.00997874	Intron:SGCD	SGCD/NM_001128209:+:Intron|SGCD/NM_172244:+:Intron|SGCD/NM_000337:+:Intron	6.3199999999999997E-9	T	G	0.142718	4701	3	---	-0.0746119	0.0414634	0.247695
5	167376316	chr5:167376316:G:T	rs11739827	G	T	-0.00837523	Intron:TENM2	TENM2/NM_001122679:+:Intron	1.18E-8	T	G	0.351792	4701	3	---	-0.0606807	0.0241085	0.202627
7	70318034	chr7:70318034:A:G	rs10085696	A	G	-0.0114089	Intron:AUTS2	AUTS2/NM_001127231:+:Intron|AUTS2/NM_015570:+:Intron	1.1200000000000001E-9	G	A	0.213357	4701	3	---	-0.0940915	0.0611377	0.0813184
7	73628113	chr7:73628113:T:C	rs6460047	T	C	0.0116235	Intergenic	Intergenic	9.6899999999999996E-11	C	T	0.235559	4701	3	--+	-0.00354767	0.0446492	0.945269
7	104199667	chr7:104199667:G:A	rs35034355	G	A	-0.00809682	Intron:ORC5	ORC5/NM_002553:-:Intron|ORC5/NM_181747:-:Intron	2.8699999999999999E-8	A	G	0.323574	4701	3	-++	0.0386358	0.0393061	0.441072
8	21092406	chr8:21092406:C:T	rs13250583	C	T	-0.00971754	Intergenic	Intergenic	4.6999999999999997E-8	T	C	0.16374	4701	3	--+	-0.00781071	0.0951957	0.897837
8	63614841	chr8:63614841:T:C	rs1217091	T	C	0.0121608	Intergenic	Intergenic	7.0500000000000002E-11	C	T	0.196856	4701	3	+--	-0.0269398	0.0579332	0.631553
8	125487789	chr8:125487789:C:G	rs28601761	C	G	0.00910288	Intergenic	Intergenic	7.1700000000000001E-10	G	C	0.354331	4701	3	+++	0.0634284	0.0353383	0.165951
9	105993341	chr9:105993341:A:G	rs55932213	A	G	0.00948827	Intergenic	Intergenic	9.5499999999999995E-9	G	A	0.278471	4701	3	-+-	-0.0285958	0.0516644	0.577505
9	106583712	chr9:106583712:T:C	rs10978550	T	C	-0.0117483	Intergenic	Intergenic	7.1499999999999999E-11	C	T	0.121057	4701	3	+-+	0.0858915	0.121694	0.218236
10	108748048	chr10:108748048:G:A	rs7074871	G	A	-0.00939985	Intergenic	Intergenic	1.8600000000000001E-8	A	G	0.256497	4701	3	-+-	-0.0176935	0.064853	0.725461
10	123334364	chr10:123334364:C:T	rs17665139	C	T	-0.0115601	Intergenic	Intergenic	1.59E-8	T	C	0.0890419	4701	3	--+	-0.083431	0.0856599	0.281412
11	8620671	chr11:8620671:C:T	rs7950166	C	T	-0.0097992	Intron:TRIM66	TRIM66/NM_014818:-:Intron	9.8900000000000002E-11	T	C	0.434573	4701	3	-++	-0.0186109	0.077527	0.679939
11	27622178	chr11:27622178:C:T	rs11030084	C	T	-0.0106068	Intron:BDNF-AS|LINC00678	BDNF-AS/NR_033313:+:Intron|BDNF-AS/NR_033315:+:Intron|BDNF-AS/NR_033314:+:Intron|BDNF-AS/NR_002832:+:Intron|BDNF-AS/NR_033312:+:Intron|LINC00678/NR_102708:-:Intron	1.7199999999999999E-8	T	C	0.116251	4701	3	-+-	-0.0862425	0.0480124	0.212233
11	47375802	chr11:47375802:G:A	rs56030824	G	A	-0.0116019	Intron:SPI1	SPI1/NM_001080547:-:Intron|SPI1/NM_003120:-:Intron	1.1499999999999999E-13	A	G	0.238193	4701	3	++-	0.0193737	0.0302168	0.717926
11	113553320	chr11:113553320:C:T	rs10750025	C	T	0.0103214	Intergenic	Intergenic	4.89E-11	T	C	0.249534	4701	3	+--	0.0277137	0.105823	0.58175
11	113789854	chr11:113789854:A:G	rs1713676	A	G	-0.00799198	Intergenic	Intergenic	4.29E-8	G	A	0.360611	4701	3	---	-0.0635694	0.01759	0.180881
11	116204284	chr11:116204284:C:A	rs4938230	C	A	0.0128104	Intergenic	Intergenic	1.4800000000000001E-10	A	C	0.18004	4701	3	+-+	0.0464281	0.0738612	0.434226
11	121673577	chr11:121673577:T:C	rs682011	T	C	0.00821245	Intergenic	Intergenic	2.22E-8	C	T	0.357603	4701	3	++-	0.00624106	0.0246153	0.895893
11	133788273	chr11:133788273:A:C	rs12795042	A	C	-0.00831901	Intron:LOC646522	LOC646522/NR_120444:-:Intron	3.25E-8	C	A	0.32483	4701	3	+++	0.0625486	0.0243023	0.196044
12	51502098	chr12:51502098:C:T	rs10876188	C	T	-0.00798685	Intron:SLC4A8	SLC4A8/NM_001258401:+:Intron|SLC4A8/NM_001039960:+:Intron	4.8400000000000003E-8	T	C	0.391701	4701	3	+-+	0.0375458	0.0249242	0.411743
12	54280451	chr12:54280451:A:G	rs3809162	A	G	0.00906093	Intergenic	Intergenic	1.19E-9	G	A	0.343457	4701	3	+--	-0.0194501	0.0161207	0.68118
12	81207685	chr12:81207685:G:T	rs10506274	G	T	-0.0090374	Intron:ACSS3	ACSS3/NM_001330242:+:Intron|ACSS3/NM_024560:+:Intron|ACSS3/NM_001330243:+:Intron	5.7799999999999997E-10	T	G	0.336873	4701	3	--+	-0.0120242	0.00987112	0.804957
12	91777014	chr12:91777014:G:A	rs4842786	G	A	-0.0087978	Intergenic	Intergenic	2.7299999999999999E-9	A	G	0.290612	4701	3	-++	0.0308191	0.041482	0.548792
13	26550223	chr13:26550223:A:T	rs500321	A	T	-0.00966936	Intergenic	Intergenic	4.9200000000000004E-9	T	A	0.223488	4701	3	-+-	-0.0413912	0.0216259	0.449273
14	56807801	chr14:56807801:C:G	rs1123285	C	G	-0.00889736	Intron:OTX2	OTX2/NM_001270524:-:Intron|OTX2/NR_073034:-:Intron|OTX2/NM_021728:-:Intron|OTX2/NM_001270523:-:Intron	8.1400000000000004E-9	G	C	0.409324	4701	3	+++	0.0358564	0.0303074	0.430698
14	58316061	chr14:58316061:T:C	rs2180870	T	C	-0.0121775	Intron:ARID4A	ARID4A/NM_023001:+:Intron|ARID4A/NM_002892:+:Intron|ARID4A/NM_023000:+:Intron	1.1199999999999999E-8	C	T	0.197916	4701	3	++-	-0.000208467	0.0817487	0.997107
14	104143801	chr14:104143801:G:A	rs11625650	G	A	-0.00956809	Intron:KIF26A	KIF26A/NM_015656:+:Intron	2.8900000000000001E-8	A	G	0.141085	4701	3	-+-	-0.117825	0.132584	0.0825361
15	74735539	chr15:74735539:C:T	rs2472297	C	T	0.010606	Intergenic	Intergenic	3.1000000000000002E-10	T	C	0.136607	4701	3	++-	0.0149964	0.0308688	0.822763
15	86252781	chr15:86252781:A:G	rs12907323	A	G	0.0084966	Intron:AGBL1	AGBL1/NM_152336:+:Intron	9.9300000000000002E-9	G	A	0.44158	4701	3	-+-	-0.0314012	0.0323003	0.478548
16	20002471	chr16:20002471:G:A	rs2764771	G	A	0.0098906	Intergenic	Intergenic	4.0200000000000001E-10	A	G	0.383198	4701	3	--+	-0.0183062	0.0583355	0.695631
16	24799360	chr16:24799360:C:T	rs17177078	C	T	-0.0223155	Intron:TNRC6A	TNRC6A/NM_001351850:+:Intron|TNRC6A/NM_001330520:+:Intron|TNRC6A/NM_014494:+:Intron	1.2699999999999999E-13	T	C	0.0356714	4701	3	-+-	0.00974465	0.111369	0.935469
16	29880863	chr16:29880863:G:A	rs113443718	G	A	-0.0102083	Intron:SEZ6L2	SEZ6L2/NM_001114100:-:Intron|SEZ6L2/NM_001243333:-:Intron|SEZ6L2/NM_001114099:-:Intron|SEZ6L2/NM_201575:-:Intron|SEZ6L2/NM_012410:-:Intron|SEZ6L2/NM_001243332:-:Intron	1.19E-10	A	G	0.190572	4701	3	+++	0.0254256	0.00588402	0.66349
16	64838687	chr16:64838687:C:G	rs62044525	C	G	-0.0121732	Intergenic	Intergenic	1.0300000000000001E-10	G	C	0.1149	4701	3	+++	0.074215	0.0809324	0.298995
16	69097378	chr16:69097378:G:C	rs7185555	G	C	-0.0111005	Intergenic	Intergenic	4.2400000000000002E-8	C	G	0.188261	4701	3	+-+	0.0204364	0.0647525	0.719605
16	72304608	chr16:72304608:G:C	rs79616692	G	C	0.0163023	Intron:LINC01572	LINC01572/NR_126330:-:Intron	4.1100000000000001E-12	C	G	0.0598232	4701	3	--+	-0.054297	0.0789448	0.569893
16	73878689	chr16:73878689:G:C	rs1104608	G	C	-0.010975	Intergenic	Intergenic	1.0499999999999999E-13	C	G	0.402472	4701	3	+-+	0.0158647	0.0153263	0.732489
17	2306594	chr17:2306594:G:A	rs4548913	G	A	-0.00835995	Intron:SRR	SRR/NM_001304803:+:Intron|SRR/NM_021947:+:Intron	3.1100000000000001E-8	A	G	0.366808	4701	3	-++	0.0209631	0.0159623	0.646903
17	7559652	chr17:7559652:A:G	rs3803800	A	G	0.0113789	Nonsynonymous:TNFSF12-TNFSF13|TNFSF13	TNFSF12-TNFSF13/NM_172089:+:Nonsynonymous(AAT/Asn/N->AGT/Ser/S:Base528/993:Codon176/331:Exon7/11):Exon|TNFSF13/NR_073490:+:Intron|TNFSF13/NM_172087:+:Nonsynonymous(AAT/Asn/N->AGT/Ser/S:Base288/705:Codon96/235:Exon2/5):Exon|TNFSF13/NM_001198623:+:Intron|TNFSF13/NM_001198622:+:Intron|TNFSF13/NM_003808:+:Nonsynonymous(AAT/Asn/N->AGT/Ser/S:Base288/753:Codon96/251:Exon2/6):Exon|TNFSF13/NM_001198624:+:…	1.5E-10	G	A	0.308426	4701	3	-++	0.00989659	0.091225	0.839602
17	31388482	chr17:31388482:A:G	rs2854334	A	G	0.00922098	Intergenic	Intergenic	7.5099999999999999E-10	G	A	0.30833	4701	3	---	-0.0511373	0.0369032	0.324584
17	80550797	chr17:80550797:C:T	rs10438820	C	T	0.00897178	Intron:RPTOR	RPTOR/NM_001163034:+:Intron|RPTOR/NM_020761:+:Intron	1.7599999999999999E-8	T	C	0.415189	4701	3	+--	0.00197875	0.0585071	0.965615
18	55384938	chr18:55384938:C:T	rs9950000	C	T	-0.0091177	Intron:TCF4	TCF4/NM_001330605:-:Intron|TCF4/NM_001306208:-:Intron|TCF4/NM_001348213:-:Intron|TCF4/NM_001348212:-:Intron|TCF4/NM_001243232:-:Intron|TCF4/NM_001243233:-:Intron|TCF4/NM_001348211:-:Intron|TCF4/NM_001243231:-:Intron|TCF4/NM_001243227:-:Intron|TCF4/NM_001243230:-:Intron|TCF4/NM_001306207:-:Intron|TCF4/NM_001348220:-:Intron|TCF4/NM_001348217:-:Intron|TCF4/NM_001348219:-:Intron|TCF4/NM_001348218:-:I…	9.3800000000000007E-10	T	C	0.341866	4701	3	+++	0.100024	0.0461956	0.034503
18	57413205	chr18:57413205:A:G	rs4092465	A	G	-0.00829188	Intergenic	Intergenic	4.3900000000000003E-8	G	A	0.278275	4701	3	+--	-0.00770717	0.0759973	0.881039
19	48711017	chr19:48711017:G:A	rs281379	G	A	0.0137223	Intergenic	Intergenic	4.91E-21	A	G	0.360145	4701	3	-++	-0.00374492	0.0391808	0.936976
20	25055075	chr20:25055075:G:A	rs4815364	G	A	0.00858236	Intron:ACSS1	ACSS1/NM_001252677:-:Intron|ACSS1/NM_032501:-:Intron|ACSS1/NM_001252675:-:Intron	1.02E-8	A	G	0.391642	4701	3	++-	0.0345836	0.0227433	0.448823
22	41550515	chr22:41550515:C:A	rs9607814	C	A	-0.010181	Intergenic	Intergenic	4.3100000000000002E-8	A	C	0.188495	4701	3	--+	-0.0733268	0.0559132	0.21272
Total number of SNPs with p-value<0.01																		1

## Sheet: Suppl. T2
Supplementary Table 2: Replication of GWAS findings from Liu et al. for number of drinks per week to frequency of alcohol consumption standardized to alst 30 days in PLWH within and across ancestries.				Liu						MR-MEGA
Chromosome	Position	MarkerName	rsID	RefAllele	AltAllele	Beta	Gene	Annotation	P	EA	NEA	MAF	Nsample	Ncohort	Effects	Est	Est.SE	P
1	4488393	chr1:4488393:A:G	rs705687	A	G	-0.010904	Intergenic	Intergenic	8.15e-10	G	A	0.188072	4712	3	--+	0.0248451	0.0322863	0.266403
1	33371733	chr1:33371733:C:A	rs58107686	C	A	-0.00974713	Intron:PHC2	PHC2/NM_001330488:-:Intron|PHC2/NM_198040:-:Intron	7.79e-10	A	C	0.253724	4712	3	-++	-0.00104318	0.0158383	0.959725
1	65942017	chr1:65942017:A:C	rs12088813	A	C	-0.00932905	Intron:PDE4B	PDE4B/NM_001297440:+:Intron|PDE4B/NM_001037341:+:Intron|PDE4B/NM_002600:+:Intron|PDE4B/NM_001297441:+:Intron	1.58e-08	C	A	0.17991	4712	3	+-+	0.0122504	0.00789599	0.596527
1	71026207	chr1:71026207:A:T	rs5024204	A	T	0.00970271	Intron:PTGER3	PTGER3/NM_198717:-:Intron|PTGER3/NM_198716:-:Intron|PTGER3/NR_028293:-:Intron|PTGER3/NM_198714:-:Intron|PTGER3/NR_028292:-:Intron|PTGER3/NR_028294:-:Intron|PTGER3/NM_198718:-:Intron|PTGER3/NM_001126044:-:Intron|PTGER3/NM_198719:-:Intron|PTGER3/NM_198715:-:Intron	2.55e-09	T	A	0.289004	4712	3	-++	0.0267864	0.0246431	0.169057
1	165150555	chr1:165150555:G:A	rs10753661	G	A	-0.00863813	Intergenic	Intergenic	3.76e-08	A	G	0.21415	4712	3	+--	0.0102971	0.020395	0.636943
1	173879670	chr1:173879670:G:A	rs28680958	G	A	-0.0109965	Intron:ZBTB37	ZBTB37/NM_001346115:+:Intron|ZBTB37/NM_001122770:+:Intron	5.13e-10	A	G	0.295485	4712	3	---	-0.0131203	0.00449916	0.497636
1	205750404	chr1:205750404:G:A	rs823114	G	A	0.00876774	Intergenic	Intergenic	2.31e-09	A	G	0.355409	4712	3	+++	0.0112015	0.0075839	0.549169
2	27508073	chr2:27508073:T:C	rs1260326	T	C	0.0208898	Nonsynonymous:GCKR	GCKR/NM_001486:+:Nonsynonymous(CTG/Leu/L->CCG/Pro/P:Base1338/1878:Codon446/626:Exon15/19):Normal_Splice_Site:Exon	8.05e-45	C	T	0.279538	4712	3	---	-0.0355073	0.00591599	0.0750891
2	27637684	chr2:27637684:A:G	rs2178197	A	G	-0.00878144	Intron:GPN1	GPN1/NM_001145049:+:Intron|GPN1/NM_001145048:+:Intron|GPN1/NM_001145047:+:Intron|GPN1/NR_026735:+:Intron|GPN1/NM_007266:+:Intron	2.45e-09	G	A	0.417459	4712	3	--+	-0.0184546	0.0158048	0.289171
2	44928137	chr2:44928137:C:T	rs13383034	C	T	0.014927	Intron:LINC01833	LINC01833/NR_147195:-:Intron	6.31e-22	T	C	0.283737	4712	3	-++	0.0198053	0.0158312	0.309456
2	44931952	chr2:44931952:G:A	rs1004787	G	A	0.00844284	Intron:LINC01833	LINC01833/NR_147195:-:Intron|LINC01833/NR_147194:-:Intron	8.4e-09	A	G	0.297327	4712	3	+-+	0.030331	0.0245467	0.134468
2	63354372	chr2:63354372:A:G	rs13032049	A	G	0.0101945	Intron:WDPCP	WDPCP/NR_122106:-:Intron|WDPCP/NM_001042692:-:Intron|WDPCP/NR_148705:-:Intron|WDPCP/NM_015910:-:Intron|WDPCP/NM_001354044:-:Intron|WDPCP/NR_148704:-:Intron	3e-10	G	A	0.196078	4712	3	++-	0.00930278	0.0172089	0.689699
2	74107335	chr2:74107335:G:A	rs828867	G	A	0.00875716	Utr3:TET3	TET3/NM_001287491:+:Utr3:Exon	2.15e-09	A	G	0.368338	4712	3	+-+	0.0164249	0.0154268	0.393029
2	97658891	chr2:97658891:G:A	rs11692435	G	A	0.0174499	Nonsynonymous:ACTR1B	ACTR1B/NM_005735:-:Nonsynonymous(GCT/Ala/A->GTT/Val/V:Base429/1131:Codon143/377:Exon5/11):Exon	2.53e-11	A	G	0.0495973	4712	3	-+-	-0.0647798	0.0871853	0.105016
2	143467646	chr2:143467646:C:A	rs13024996	C	A	-0.0109126	Intron:ARHGAP15	ARHGAP15/NM_018460:+:Intron	5.72e-13	A	C	0.234869	4712	3	+--	-0.0121001	0.0119449	0.571025
2	224610843	chr2:224610843:T:C	rs56337305	T	C	-0.00958838	Intergenic	Intergenic	1.63e-10	C	T	0.332031	4712	3	++-	0.00615547	0.00978508	0.737866
3	70919280	chr3:70919280:A:T	rs13094887	A	T	-0.0103097	Intergenic	Intergenic	8.57e-11	T	A	0.273166	4712	3	+--	-0.0128211	0.0303815	0.511682
3	94275411	chr3:94275411:C:T	rs13066454	C	T	-0.00877595	Intergenic	Intergenic	4.13e-09	T	C	0.234682	4712	3	-++	0.000749039	0.0506965	0.972949
3	131857443	chr3:131857443:G:C	rs9838144	G	C	-0.00996422	Intron:CPNE4	CPNE4/NM_001289112:-:Intron|CPNE4/NM_130808:-:Intron|CPNE4/NM_153429:-:Intron	2.65e-08	C	G	0.118303	4712	3	-+-	0.0108671	0.046255	0.697335
3	141405765	chr3:141405765:T:C	rs2011092	T	C	-0.00890041	Intron:ZBTB38	ZBTB38/NM_001080412:+:Intron|ZBTB38/NM_001350099:+:Intron|ZBTB38/NM_001350100:+:Intron	7.35e-09	C	T	0.225361	4712	3	+++	0.0312388	0.00721265	0.140456
3	141548453	chr3:141548453:C:A	rs60654199	C	A	-0.0166603	Intron:RASA2	RASA2/NM_006506:+:Intron|RASA2/NM_001303245:+:Intron|RASA2/NM_001303246:+:Intron	2.85e-08	A	C	0.145507	4712	3	+--	0.0060106	0.0451227	0.813629
3	158470022	chr3:158470022:T:G	rs6787172	T	G	-0.00803089	Intron:RSRC1	RSRC1/NM_001271834:+:Intron|RSRC1/NM_016625:+:Intron|RSRC1/NM_001271838:+:Intron	4.27e-08	G	T	0.352251	4712	3	-+-	-0.00595803	0.00644829	0.747686
4	3444364	chr4:3444364:G:T	rs3748034	G	T	-0.0117403	Nonsynonymous:HGFAC	HGFAC/NM_001528:+:Nonsynonymous(GCC/Ala/A->TCC/Ser/S:Base653/1968:Codon218/656:Exon6/14):Exon|HGFAC/NM_001297439:+:Nonsynonymous(GCC/Ala/A->TCC/Ser/S:Base653/1989:Codon218/663:Exon6/15):Exon	1.67e-08	T	G	0.0991902	4712	3	++-	-0.0235385	0.0348258	0.435294
4	39413373	chr4:39413373:A:G	rs11940694	A	G	0.0259499	Intron:KLB	KLB/NM_175737:+:Intron	3.03e-68	G	A	0.420877	4712	3	+-+	0.0172077	0.0147328	0.326039
4	39417345	chr4:39417345:G:A	rs35538052	G	A	-0.00852488	Intron:KLB	KLB/NM_175737:+:Intron	1.39e-08	A	G	0.267414	4712	3	-++	0.00926045	0.0176967	0.65963
4	42149289	chr4:42149289:C:G	rs4501255	C	G	0.0106934	Intron:BEND4	BEND4/NM_207406:-:Intron|BEND4/NM_001159547:-:Intron	4.83e-10	G	C	0.283236	4712	3	---	-0.0267474	0.0166878	0.181822
4	98757540	chr4:98757540:A:G	rs12499107	A	G	0.0126612	Intergenic	Intergenic	4.45e-09	G	A	0.08222	4712	3	--+	0.0124086	0.018439	0.704362
4	99078985	chr4:99078985:T:C	rs1154414	T	C	0.0176304	Intron:ADH5	ADH5/NM_000671:-:Intron	3.74e-17	C	T	0.0855426	4712	3	+--	-0.0163217	0.038631	0.611194
4	99318162	chr4:99318162:T:C	rs1229984	T	C	0.150534	Nonsynonymous:ADH1B	ADH1B/NM_000668:-:Nonsynonymous(CAC/His/H->CGC/Arg/R:Base144/1128:Codon48/376:Exon3/9):Exon|ADH1B/NM_001286650:-:Nonsynonymous(CAC/His/H->CGC/Arg/R:Base24/1008:Codon8/336:Exon4/10):Exon	<2.2e-308	C	T	0.0345777	4712	3	+++	0.111884	0.0550682	0.0304241
4	99333363	chr4:99333363:G:A	rs10028756	G	A	-0.0185748	Intergenic	Intergenic	1.16e-17	A	G	0.0774923	4712	3	+--	-0.021067	0.0325364	0.52585
4	99339522	chr4:99339522:C:T	rs561222871	C	T	-0.0388068	Intron:ADH1C	ADH1C/NR_133005:-:Intron|ADH1C/NM_000669:-:Intron	6.56e-27	T	C	0.0915107	4712	3	--+	-0.0257006	0.0221174	0.420148
4	99352437	chr4:99352437:A:G	rs36052336	A	G	-0.0184288	Intron:ADH1C	ADH1C/NR_133005:-:Intron|ADH1C/NM_000669:-:Intron	1.23e-09	G	A	0.0325393	4712	3	--+	-0.0117725	0.049971	0.811216
4	99364928	chr4:99364928:G:A	rs2165670	G	A	0.0230804	Intergenic	Intergenic	1.67e-22	A	G	0.0765393	4712	3	++-	0.00804407	0.0377695	0.814134
4	99522696	chr4:99522696:A:G	rs17029090	A	G	-0.0491274	Synonymous:C4orf17	C4orf17/NM_032149:+:Synonymous(CCA/Pro/P->CCG/Pro/P:Base325/1080:Codon109/360:Exon3/9):Exon	4.75e-21	G	A	0.116986	4712	3	-++	-0.0464231	0.020104	0.0996224
4	99523206	chr4:99523206:A:T	rs79139602	A	T	0.0602723	Intron:C4orf17	C4orf17/NM_032149:+:Intron	1.8e-32	T	A	0.0927317	4712	3	--+	-0.071268	0.0261465	0.0193092
4	100321866	chr4:100321866:G:A	rs4699791	G	A	0.0185707	Intergenic	Intergenic	6.58e-14	A	G	0.12427	4712	3	-++	0.0102533	0.00873215	0.713958
4	102267552	chr4:102267552:C:T	rs13107325	C	T	-0.0275045	Nonsynonymous:SLC39A8	SLC39A8/NM_001135147:-:Nonsynonymous(GCT/Ala/A->ACT/Thr/T:Base1172/1335:Codon391/445:Exon8/11):Exon|SLC39A8/NM_022154:-:Nonsynonymous(GCT/Ala/A->ACT/Thr/T:Base1172/1383:Codon391/461:Exon7/8):Exon|SLC39A8/NM_001135148:-:Nonsynonymous(GCT/Ala/A->ACT/Thr/T:Base971/1182:Codon324/394:Exon7/8):Exon|SLC39A8/NM_001135146:-:Nonsynonymous(GCT/Ala/A->ACT/Thr/T:Base1172/1383:Codon391/461:Exon8/9):Exon	1.53e-22	T	C	0.0481733	4712	3	+++	0.0498319	0.0247333	0.222946
4	142727426	chr4:142727426:C:G	rs4690727	C	G	0.010817	Intron:INPP4B	INPP4B/NM_001101669:-:Intron|INPP4B/NM_003866:-:Intron|INPP4B/NM_001331040:-:Intron	2.43e-11	G	C	0.223505	4712	3	--+	0.00106816	0.0119155	0.959414
4	152047220	chr4:152047220:G:A	rs10004020	G	A	0.00905233	Intergenic	Intergenic	2.43e-08	A	G	0.280652	4712	3	+--	-0.0273461	0.0250756	0.158604
4	170165242	chr4:170165242:C:G	rs12651313	C	G	-0.00864293	Intergenic	Intergenic	3.79e-09	G	C	0.398239	4712	3	--+	-0.00509796	0.0413406	0.773016
5	88558577	chr5:88558577:A:C	rs4916723	A	C	-0.00995226	Intron:LINC00461	LINC00461/NR_152239:-:Intron|LINC00461/NR_152235:-:Intron|LINC00461/NR_152243:-:Intron|LINC00461/NR_152242:-:Intron|LINC00461/NR_152238:-:Intron|LINC00461/NR_015436:-:Intron	1.72e-11	C	A	0.311099	4712	3	++-	-0.00160448	0.022126	0.935393
5	145032772	chr5:145032772:G:A	rs12655091	G	A	-0.00831211	Intergenic	Intergenic	1.25e-08	A	G	0.360429	4712	3	-+-	-0.00862449	0.0269874	0.641133
5	156474993	chr5:156474993:G:T	rs55872084	G	T	0.00997874	Intron:SGCD	SGCD/NM_001128209:+:Intron|SGCD/NM_172244:+:Intron|SGCD/NM_000337:+:Intron	6.32e-09	T	G	0.142727	4712	3	-+-	-0.0229505	0.0331365	0.367927
5	167376316	chr5:167376316:G:T	rs11739827	G	T	-0.00837523	Intron:TENM2	TENM2/NM_001122679:+:Intron	1.18e-08	T	G	0.351785	4712	3	---	-0.0265478	0.0128543	0.157278
7	70318034	chr7:70318034:A:G	rs10085696	A	G	-0.0114089	Intron:AUTS2	AUTS2/NM_001127231:+:Intron|AUTS2/NM_015570:+:Intron	1.12e-09	G	A	0.213351	4712	3	+--	-0.0172233	0.028844	0.416131
7	73628113	chr7:73628113:T:C	rs6460047	T	C	0.0116235	Intergenic	Intergenic	9.69e-11	C	T	0.235569	4712	3	-++	-0.0014919	0.0210088	0.941401
7	104199667	chr7:104199667:G:A	rs35034355	G	A	-0.00809682	Intron:ORC5	ORC5/NM_002553:-:Intron|ORC5/NM_181747:-:Intron	2.87e-08	A	G	0.323599	4712	3	--+	0.00236544	0.0217115	0.904649
8	21092406	chr8:21092406:C:T	rs13250583	C	T	-0.00971754	Intergenic	Intergenic	4.7e-08	T	C	0.163735	4712	3	+-+	0.0102504	0.0214644	0.669186
8	63614841	chr8:63614841:T:C	rs1217091	T	C	0.0121608	Intergenic	Intergenic	7.05e-11	C	T	0.196866	4712	3	+--	0.00125344	0.0297442	0.954728
8	125487789	chr8:125487789:C:G	rs28601761	C	G	0.00910288	Intergenic	Intergenic	7.17e-10	G	C	0.354347	4712	3	--+	0.0011285	0.00864613	0.950056
9	105993341	chr9:105993341:A:G	rs55932213	A	G	0.00948827	Intergenic	Intergenic	9.55e-09	G	A	0.278452	4712	3	+++	0.0273061	0.0107111	0.176266
9	106583712	chr9:106583712:T:C	rs10978550	T	C	-0.0117483	Intergenic	Intergenic	7.15e-11	C	T	0.121069	4712	3	++-	0.0020673	0.0371876	0.940079
10	108748048	chr10:108748048:G:A	rs7074871	G	A	-0.00939985	Intergenic	Intergenic	1.86e-08	A	G	0.256503	4712	3	+++	0.0293619	0.0150377	0.137872
10	123334364	chr10:123334364:C:T	rs17665139	C	T	-0.0115601	Intergenic	Intergenic	1.59e-08	T	C	0.0890531	4712	3	-+-	-0.0361811	0.0281391	0.239228
11	8620671	chr11:8620671:C:T	rs7950166	C	T	-0.0097992	Intron:TRIM66	TRIM66/NM_014818:-:Intron	9.89e-11	T	C	0.434562	4712	3	++-	-0.00164883	0.0116576	0.925844
11	27622178	chr11:27622178:C:T	rs11030084	C	T	-0.0106068	Intron:BDNF-AS|LINC00678	BDNF-AS/NR_033313:+:Intron|BDNF-AS/NR_033315:+:Intron|BDNF-AS/NR_033314:+:Intron|BDNF-AS/NR_002832:+:Intron|BDNF-AS/NR_033312:+:Intron|LINC00678/NR_102708:-:Intron	1.72e-08	T	C	0.116255	4712	3	+-+	0.0173149	0.0136913	0.526126
11	47375802	chr11:47375802:G:A	rs56030824	G	A	-0.0116019	Intron:SPI1	SPI1/NM_001080547:-:Intron|SPI1/NM_003120:-:Intron	1.15e-13	A	G	0.238186	4712	3	+--	-0.00410084	0.0149894	0.846506
11	113553320	chr11:113553320:C:T	rs10750025	C	T	0.0103214	Intergenic	Intergenic	4.89e-11	T	C	0.249546	4712	3	++-	-0.0149884	0.0390645	0.448813
11	113789854	chr11:113789854:A:G	rs1713676	A	G	-0.00799198	Intergenic	Intergenic	4.29e-08	G	A	0.360613	4712	3	---	-0.00704127	0.00287764	0.706291
11	116204284	chr11:116204284:C:A	rs4938230	C	A	0.0128104	Intergenic	Intergenic	1.48e-10	A	C	0.180034	4712	3	---	-0.0242822	0.0139915	0.298062
11	121673577	chr11:121673577:T:C	rs682011	T	C	0.00821245	Intergenic	Intergenic	2.22e-08	C	T	0.357616	4712	3	-++	0.0143332	0.0220024	0.445061
11	133788273	chr11:133788273:A:C	rs12795042	A	C	-0.00831901	Intron:LOC646522	LOC646522/NR_120444:-:Intron	3.25e-08	C	A	0.324836	4712	3	--+	-0.00824473	0.0508444	0.665007
12	51502098	chr12:51502098:C:T	rs10876188	C	T	-0.00798685	Intron:SLC4A8	SLC4A8/NM_001258401:+:Intron|SLC4A8/NM_001039960:+:Intron	4.84e-08	T	C	0.39171	4712	3	++-	0.00726176	0.0121026	0.687063
12	54280451	chr12:54280451:A:G	rs3809162	A	G	0.00906093	Intergenic	Intergenic	1.19e-09	G	A	0.343446	4712	3	+--	-0.00437495	0.0170339	0.814407
12	81207685	chr12:81207685:G:T	rs10506274	G	T	-0.0090374	Intron:ACSS3	ACSS3/NM_001330242:+:Intron|ACSS3/NM_024560:+:Intron|ACSS3/NM_001330243:+:Intron	5.78e-10	T	G	0.336896	4712	3	-++	0.0229484	0.0211206	0.231173
12	91777014	chr12:91777014:G:A	rs4842786	G	A	-0.0087978	Intergenic	Intergenic	2.73e-09	A	G	0.290631	4712	3	---	-0.0226148	0.00986551	0.264032
13	26550223	chr13:26550223:A:T	rs500321	A	T	-0.00966936	Intergenic	Intergenic	4.92e-09	T	A	0.223485	4712	3	---	-0.0163479	0.0080714	0.447309
14	56807801	chr14:56807801:C:G	rs1123285	C	G	-0.00889736	Intron:OTX2	OTX2/NM_001270524:-:Intron|OTX2/NR_073034:-:Intron|OTX2/NM_021728:-:Intron|OTX2/NM_001270523:-:Intron	8.14e-09	G	C	0.409287	4712	3	++-	0.00380005	0.0130031	0.831505
14	58316061	chr14:58316061:T:C	rs2180870	T	C	-0.0121775	Intron:ARID4A	ARID4A/NM_023001:+:Intron|ARID4A/NM_002892:+:Intron|ARID4A/NM_023000:+:Intron	1.12e-08	C	T	0.197918	4712	3	---	-0.0179656	0.0150811	0.424615
14	104143801	chr14:104143801:G:A	rs11625650	G	A	-0.00956809	Intron:KIF26A	KIF26A/NM_015656:+:Intron	2.89e-08	A	G	0.141103	4712	3	+++	0.037892	0.0184647	0.157481
15	74735539	chr15:74735539:C:T	rs2472297	C	T	0.010606	Intergenic	Intergenic	3.1e-10	T	C	0.136637	4712	3	++-	-0.00584651	0.0245296	0.825683
15	86252781	chr15:86252781:A:G	rs12907323	A	G	0.0084966	Intron:AGBL1	AGBL1/NM_152336:+:Intron	9.93e-09	G	A	0.441578	4712	3	-++	0.0223185	0.0272483	0.200175
16	20002471	chr16:20002471:G:A	rs2764771	G	A	0.0098906	Intergenic	Intergenic	4.02e-10	A	G	0.383188	4712	3	+++	0.0224991	0.00568332	0.221239
16	24799360	chr16:24799360:C:T	rs17177078	C	T	-0.0223155	Intron:TNRC6A	TNRC6A/NM_001351850:+:Intron|TNRC6A/NM_001330520:+:Intron|TNRC6A/NM_014494:+:Intron	1.27e-13	T	C	0.0356746	4712	3	-++	0.00825936	0.0639584	0.861779
16	29880863	chr16:29880863:G:A	rs113443718	G	A	-0.0102083	Intron:SEZ6L2	SEZ6L2/NM_001114100:-:Intron|SEZ6L2/NM_001243333:-:Intron|SEZ6L2/NM_001114099:-:Intron|SEZ6L2/NM_201575:-:Intron|SEZ6L2/NM_012410:-:Intron|SEZ6L2/NM_001243332:-:Intron	1.19e-10	A	G	0.190595	4712	3	--+	-0.00936584	0.0252488	0.684999
16	64838687	chr16:64838687:C:G	rs62044525	C	G	-0.0121732	Intergenic	Intergenic	1.03e-10	G	C	0.114916	4712	3	-++	0.0158954	0.0336598	0.573804
16	69097378	chr16:69097378:G:C	rs7185555	G	C	-0.0111005	Intergenic	Intergenic	4.24e-08	C	G	0.188271	4712	3	---	-0.0547892	0.00453249	0.0141304
16	72304608	chr16:72304608:G:C	rs79616692	G	C	0.0163023	Intron:LINC01572	LINC01572/NR_126330:-:Intron	4.11e-12	C	G	0.0598302	4712	3	++-	0.00403346	0.04603	0.914796
16	73878689	chr16:73878689:G:C	rs1104608	G	C	-0.010975	Intergenic	Intergenic	1.05e-13	C	G	0.402483	4712	3	---	-0.0124941	0.00716258	0.493865
17	2306594	chr17:2306594:G:A	rs4548913	G	A	-0.00835995	Intron:SRR	SRR/NM_001304803:+:Intron|SRR/NM_021947:+:Intron	3.11e-08	A	G	0.366811	4712	3	-++	0.0216868	0.0261199	0.228432
17	7559652	chr17:7559652:A:G	rs3803800	A	G	0.0113789	Nonsynonymous:TNFSF12-TNFSF13|TNFSF13	TNFSF12-TNFSF13/NM_172089:+:Nonsynonymous(AAT/Asn/N->AGT/Ser/S:Base528/993:Codon176/331:Exon7/11):Exon|TNFSF13/NR_073490:+:Intron|TNFSF13/NM_172087:+:Nonsynonymous(AAT/Asn/N->AGT/Ser/S:Base288/705:Codon96/235:Exon2/5):Exon|TNFSF13/NM_001198623:+:Intron|TNFSF13/NM_001198622:+:Intron|TNFSF13/NM_003808:+:Nonsynonymous(AAT/Asn/N->AGT/Ser/S:Base288/753:Codon96/251:Exon2/6):Exon|TNFSF13/NM_001198624:+:…	1.5e-10	G	A	0.308403	4712	3	-+-	-0.00780063	0.0246002	0.684181
17	31388482	chr17:31388482:A:G	rs2854334	A	G	0.00922098	Intergenic	Intergenic	7.51e-10	G	A	0.308307	4712	3	-++	0.00111544	0.0255484	0.956534
17	80550797	chr17:80550797:C:T	rs10438820	C	T	0.00897178	Intron:RPTOR	RPTOR/NM_001163034:+:Intron|RPTOR/NM_020761:+:Intron	1.76e-08	T	C	0.415157	4712	3	++-	-0.0124171	0.016612	0.490244
18	55384938	chr18:55384938:C:T	rs9950000	C	T	-0.0091177	Intron:TCF4	TCF4/NM_001330605:-:Intron|TCF4/NM_001306208:-:Intron|TCF4/NM_001348213:-:Intron|TCF4/NM_001348212:-:Intron|TCF4/NM_001243232:-:Intron|TCF4/NM_001243233:-:Intron|TCF4/NM_001348211:-:Intron|TCF4/NM_001243231:-:Intron|TCF4/NM_001243227:-:Intron|TCF4/NM_001243230:-:Intron|TCF4/NM_001306207:-:Intron|TCF4/NM_001348220:-:Intron|TCF4/NM_001348217:-:Intron|TCF4/NM_001348219:-:Intron|TCF4/NM_001348218:-:I…	9.38e-10	T	C	0.341858	4712	3	-+-	-0.00509445	0.00755015	0.784526
18	57413205	chr18:57413205:A:G	rs4092465	A	G	-0.00829188	Intergenic	Intergenic	4.39e-08	G	A	0.278259	4712	3	++-	0.00997844	0.0269272	0.623742
19	48711017	chr19:48711017:G:A	rs281379	G	A	0.0137223	Intergenic	Intergenic	4.91e-21	A	G	0.360169	4712	3	-+-	-0.0186352	0.0223034	0.317186
20	25055075	chr20:25055075:G:A	rs4815364	G	A	0.00858236	Intron:ACSS1	ACSS1/NM_001252677:-:Intron|ACSS1/NM_032501:-:Intron|ACSS1/NM_001252675:-:Intron	1.02e-08	A	G	0.391625	4712	3	--+	-0.0239562	0.0195293	0.181895
22	41550515	chr22:41550515:C:A	rs9607814	C	A	-0.010181	Intergenic	Intergenic	4.31e-08	A	C	0.188458	4712	3	+-+	0.0127633	0.0154512	0.581212
Total number of SNPs with p-value<0.01																		0

## Sheet: Suppl. T3
Supplementary Table 3: Replication of GWAS findings from Liu et al. for number of drinks per week to frequency of binge drinking (5+ drinks) standardized to alst 30 days in PLWH within and across ancestries.				Liu						MR-MEGA
Chromosome	Position	MarkerName	rsID	RefAllele	AltAllele	Beta	Gene	Annotation	P	EA	NEA	MAF	Nsample	Ncohort	Effects	Est	Est.SE	P
1	4488393	chr1:4488393:A:G	rs705687	A	G	-0.010904	Intergenic	Intergenic	8.15e-10	G	A	0.188089	4705	3	--+	-0.0324013	0.0330615	0.558069
1	33371733	chr1:33371733:C:A	rs58107686	C	A	-0.00974713	Intron:PHC2	PHC2/NM_001330488:-:Intron|PHC2/NM_198040:-:Intron	7.79e-10	A	C	0.25375	4705	3	--+	-0.0201663	0.0155347	0.693435
1	65942017	chr1:65942017:A:C	rs12088813	A	C	-0.00932905	Intron:PDE4B	PDE4B/NM_001297440:+:Intron|PDE4B/NM_001037341:+:Intron|PDE4B/NM_002600:+:Intron|PDE4B/NM_001297441:+:Intron	1.58e-08	C	A	0.179946	4705	3	---	-0.0774544	0.0253217	0.175698
1	71026207	chr1:71026207:A:T	rs5024204	A	T	0.00970271	Intron:PTGER3	PTGER3/NM_198717:-:Intron|PTGER3/NM_198716:-:Intron|PTGER3/NR_028293:-:Intron|PTGER3/NM_198714:-:Intron|PTGER3/NR_028292:-:Intron|PTGER3/NR_028294:-:Intron|PTGER3/NM_198718:-:Intron|PTGER3/NM_001126044:-:Intron|PTGER3/NM_198719:-:Intron|PTGER3/NM_198715:-:Intron	2.55e-09	T	A	0.288992	4705	3	+-+	0.00901524	0.0278202	0.851406
1	165150555	chr1:165150555:G:A	rs10753661	G	A	-0.00863813	Intergenic	Intergenic	3.76e-08	A	G	0.214196	4705	3	-+-	-0.0661636	0.0348827	0.219501
1	173879670	chr1:173879670:G:A	rs28680958	G	A	-0.0109965	Intron:ZBTB37	ZBTB37/NM_001346115:+:Intron|ZBTB37/NM_001122770:+:Intron	5.13e-10	A	G	0.295458	4705	3	---	-0.0888106	0.0167628	0.0633957
1	205750404	chr1:205750404:G:A	rs823114	G	A	0.00876774	Intergenic	Intergenic	2.31e-09	A	G	0.35544	4705	3	+++	0.0966759	0.0128525	0.0365557
2	27508073	chr2:27508073:T:C	rs1260326	T	C	0.0208898	Nonsynonymous:GCKR	GCKR/NM_001486:+:Nonsynonymous(CTG/Leu/L->CCG/Pro/P:Base1338/1878:Codon446/626:Exon15/19):Normal_Splice_Site:Exon	8.05e-45	C	T	0.279582	4705	3	-++	0.0239919	0.0520913	0.627159
2	27637684	chr2:27637684:A:G	rs2178197	A	G	-0.00878144	Intron:GPN1	GPN1/NM_001145049:+:Intron|GPN1/NM_001145048:+:Intron|GPN1/NM_001145047:+:Intron|GPN1/NR_026735:+:Intron|GPN1/NM_007266:+:Intron	2.45e-09	G	A	0.417458	4705	3	-++	0.0175597	0.0520313	0.683447
2	44928137	chr2:44928137:C:T	rs13383034	C	T	0.014927	Intron:LINC01833	LINC01833/NR_147195:-:Intron	6.31e-22	T	C	0.283749	4705	3	--+	-0.0306305	0.0375088	0.525208
2	44931952	chr2:44931952:G:A	rs1004787	G	A	0.00844284	Intron:LINC01833	LINC01833/NR_147195:-:Intron|LINC01833/NR_147194:-:Intron	8.4e-09	A	G	0.297401	4705	3	+-+	0.0274654	0.0211263	0.583894
2	63354372	chr2:63354372:A:G	rs13032049	A	G	0.0101945	Intron:WDPCP	WDPCP/NR_122106:-:Intron|WDPCP/NM_001042692:-:Intron|WDPCP/NR_148705:-:Intron|WDPCP/NM_015910:-:Intron|WDPCP/NM_001354044:-:Intron|WDPCP/NR_148704:-:Intron	3e-10	G	A	0.196109	4705	3	---	-0.139314	0.0393391	0.0155625
2	74107335	chr2:74107335:G:A	rs828867	G	A	0.00875716	Utr3:TET3	TET3/NM_001287491:+:Utr3:Exon	2.15e-09	A	G	0.368374	4705	3	+++	0.0852891	0.0155152	0.072955
2	97658891	chr2:97658891:G:A	rs11692435	G	A	0.0174499	Nonsynonymous:ACTR1B	ACTR1B/NM_005735:-:Nonsynonymous(GCT/Ala/A->GTT/Val/V:Base429/1131:Codon143/377:Exon5/11):Exon	2.53e-11	A	G	0.0496161	4705	3	++-	-0.077809	0.0655995	0.429985
2	143467646	chr2:143467646:C:A	rs13024996	C	A	-0.0109126	Intron:ARHGAP15	ARHGAP15/NM_018460:+:Intron	5.72e-13	A	C	0.234923	4705	3	--+	0.00321757	0.0168209	0.951374
2	224610843	chr2:224610843:T:C	rs56337305	T	C	-0.00958838	Intergenic	Intergenic	1.63e-10	C	T	0.332047	4705	3	-+-	-0.0584635	0.0507317	0.198766
3	70919280	chr3:70919280:A:T	rs13094887	A	T	-0.0103097	Intergenic	Intergenic	8.57e-11	T	A	0.273177	4705	3	+--	-0.00931071	0.0599376	0.846944
3	94275411	chr3:94275411:C:T	rs13066454	C	T	-0.00877595	Intergenic	Intergenic	4.13e-09	T	C	0.234743	4705	3	--+	0.0081452	0.0572016	0.881531
3	131857443	chr3:131857443:G:C	rs9838144	G	C	-0.00996422	Intron:CPNE4	CPNE4/NM_001289112:-:Intron|CPNE4/NM_130808:-:Intron|CPNE4/NM_153429:-:Intron	2.65e-08	C	G	0.118338	4705	3	-+-	-0.0172042	0.0395443	0.803004
3	141405765	chr3:141405765:T:C	rs2011092	T	C	-0.00890041	Intron:ZBTB38	ZBTB38/NM_001080412:+:Intron|ZBTB38/NM_001350099:+:Intron|ZBTB38/NM_001350100:+:Intron	7.35e-09	C	T	0.225414	4705	3	---	-0.0253665	0.0098515	0.627772
3	141548453	chr3:141548453:C:A	rs60654199	C	A	-0.0166603	Intron:RASA2	RASA2/NM_006506:+:Intron|RASA2/NM_001303245:+:Intron|RASA2/NM_001303246:+:Intron	2.85e-08	A	C	0.145468	4705	3	+--	0.01339	0.0271211	0.832342
3	158470022	chr3:158470022:T:G	rs6787172	T	G	-0.00803089	Intron:RSRC1	RSRC1/NM_001271834:+:Intron|RSRC1/NM_016625:+:Intron|RSRC1/NM_001271838:+:Intron	4.27e-08	G	T	0.352284	4705	3	-+-	-0.00929868	0.0757971	0.83924
4	3444364	chr4:3444364:G:T	rs3748034	G	T	-0.0117403	Nonsynonymous:HGFAC	HGFAC/NM_001528:+:Nonsynonymous(GCC/Ala/A->TCC/Ser/S:Base653/1968:Codon218/656:Exon6/14):Exon|HGFAC/NM_001297439:+:Nonsynonymous(GCC/Ala/A->TCC/Ser/S:Base653/1989:Codon218/663:Exon6/15):Exon	1.67e-08	T	G	0.0992068	4705	3	+--	-0.0176397	0.0742515	0.813186
4	39413373	chr4:39413373:A:G	rs11940694	A	G	0.0259499	Intron:KLB	KLB/NM_175737:+:Intron	3.03e-68	G	A	0.420861	4705	3	-++	0.0100189	0.018076	0.817102
4	39417345	chr4:39417345:G:A	rs35538052	G	A	-0.00852488	Intron:KLB	KLB/NM_175737:+:Intron	1.39e-08	A	G	0.267447	4705	3	---	-0.0491858	0.0207207	0.344524
4	42149289	chr4:42149289:C:G	rs4501255	C	G	0.0106934	Intron:BEND4	BEND4/NM_207406:-:Intron|BEND4/NM_001159547:-:Intron	4.83e-10	G	C	0.28322	4705	3	++-	0.0263952	0.0365116	0.593839
4	98757540	chr4:98757540:A:G	rs12499107	A	G	0.0126612	Intergenic	Intergenic	4.45e-09	G	A	0.0822371	4705	3	++-	0.0236309	0.0229835	0.770318
4	99078985	chr4:99078985:T:C	rs1154414	T	C	0.0176304	Intron:ADH5	ADH5/NM_000671:-:Intron	3.74e-17	C	T	0.0855608	4705	3	+-+	0.0703305	0.12067	0.376369
4	99318162	chr4:99318162:T:C	rs1229984	T	C	0.150534	Nonsynonymous:ADH1B	ADH1B/NM_000668:-:Nonsynonymous(CAC/His/H->CGC/Arg/R:Base144/1128:Codon48/376:Exon3/9):Exon|ADH1B/NM_001286650:-:Nonsynonymous(CAC/His/H->CGC/Arg/R:Base24/1008:Codon8/336:Exon4/10):Exon	<2.2e-308	C	T	0.0345746	4705	3	-++	0.259376	0.151927	0.0439861
4	99333363	chr4:99333363:G:A	rs10028756	G	A	-0.0185748	Intergenic	Intergenic	1.16e-17	A	G	0.0775124	4705	3	++-	0.0628236	0.0867591	0.444694
4	99339522	chr4:99339522:C:T	rs561222871	C	T	-0.0388068	Intron:ADH1C	ADH1C/NR_133005:-:Intron|ADH1C/NM_000669:-:Intron	6.56e-27	T	C	0.0914869	4705	3	--+	-0.100171	0.0898315	0.205846
4	99352437	chr4:99352437:A:G	rs36052336	A	G	-0.0184288	Intron:ADH1C	ADH1C/NR_133005:-:Intron|ADH1C/NM_000669:-:Intron	1.23e-09	G	A	0.0325524	4705	3	++-	0.0439492	0.0883594	0.716893
4	99364928	chr4:99364928:G:A	rs2165670	G	A	0.0230804	Intergenic	Intergenic	1.67e-22	A	G	0.0765526	4705	3	--+	-0.00362494	0.0821967	0.965872
4	99522696	chr4:99522696:A:G	rs17029090	A	G	-0.0491274	Synonymous:C4orf17	C4orf17/NM_032149:+:Synonymous(CCA/Pro/P->CCG/Pro/P:Base325/1080:Codon109/360:Exon3/9):Exon	4.75e-21	G	A	0.116949	4705	3	+++	0.0873468	0.00760259	0.210133
4	99523206	chr4:99523206:A:T	rs79139602	A	T	0.0602723	Intron:C4orf17	C4orf17/NM_032149:+:Intron	1.8e-32	T	A	0.0927043	4705	3	+++	0.0521797	0.0461662	0.488482
4	100321866	chr4:100321866:G:A	rs4699791	G	A	0.0185707	Intergenic	Intergenic	6.58e-14	A	G	0.124245	4705	3	-+-	-0.0792391	0.134642	0.253893
4	102267552	chr4:102267552:C:T	rs13107325	C	T	-0.0275045	Nonsynonymous:SLC39A8	SLC39A8/NM_001135147:-:Nonsynonymous(GCT/Ala/A->ACT/Thr/T:Base1172/1335:Codon391/445:Exon8/11):Exon|SLC39A8/NM_022154:-:Nonsynonymous(GCT/Ala/A->ACT/Thr/T:Base1172/1383:Codon391/461:Exon7/8):Exon|SLC39A8/NM_001135148:-:Nonsynonymous(GCT/Ala/A->ACT/Thr/T:Base971/1182:Codon324/394:Exon7/8):Exon|SLC39A8/NM_001135146:-:Nonsynonymous(GCT/Ala/A->ACT/Thr/T:Base1172/1383:Codon391/461:Exon8/9):Exon	1.53e-22	T	C	0.0481856	4705	3	---	-0.0664209	0.0390996	0.510974
4	142727426	chr4:142727426:C:G	rs4690727	C	G	0.010817	Intron:INPP4B	INPP4B/NM_001101669:-:Intron|INPP4B/NM_003866:-:Intron|INPP4B/NM_001331040:-:Intron	2.43e-11	G	C	0.223533	4705	3	-++	0.0134753	0.0576405	0.795297
4	152047220	chr4:152047220:G:A	rs10004020	G	A	0.00905233	Intergenic	Intergenic	2.43e-08	A	G	0.280646	4705	3	---	-0.047116	0.0100483	0.326586
4	170165242	chr4:170165242:C:G	rs12651313	C	G	-0.00864293	Intergenic	Intergenic	3.79e-09	G	C	0.398254	4705	3	+-+	0.034269	0.0673329	0.433022
5	88558577	chr5:88558577:A:C	rs4916723	A	C	-0.00995226	Intron:LINC00461	LINC00461/NR_152239:-:Intron|LINC00461/NR_152235:-:Intron|LINC00461/NR_152243:-:Intron|LINC00461/NR_152242:-:Intron|LINC00461/NR_152238:-:Intron|LINC00461/NR_015436:-:Intron	1.72e-11	C	A	0.311137	4705	3	+--	-0.0568795	0.0546346	0.245056
5	145032772	chr5:145032772:G:A	rs12655091	G	A	-0.00831211	Intergenic	Intergenic	1.25e-08	A	G	0.360477	4705	3	-+-	-0.0660574	0.0376385	0.148779
5	156474993	chr5:156474993:G:T	rs55872084	G	T	0.00997874	Intron:SGCD	SGCD/NM_001128209:+:Intron|SGCD/NM_172244:+:Intron|SGCD/NM_000337:+:Intron	6.32e-09	T	G	0.142766	4705	3	---	-0.0485313	0.0282808	0.441239
5	167376316	chr5:167376316:G:T	rs11739827	G	T	-0.00837523	Intron:TENM2	TENM2/NM_001122679:+:Intron	1.18e-08	T	G	0.351813	4705	3	++-	0.0370372	0.0575178	0.424923
7	70318034	chr7:70318034:A:G	rs10085696	A	G	-0.0114089	Intron:AUTS2	AUTS2/NM_001127231:+:Intron|AUTS2/NM_015570:+:Intron	1.12e-09	G	A	0.213343	4705	3	--+	-0.0467812	0.0531932	0.37154
7	73628113	chr7:73628113:T:C	rs6460047	T	C	0.0116235	Intergenic	Intergenic	9.69e-11	C	T	0.235562	4705	3	-++	-0.0297624	0.041903	0.55293
7	104199667	chr7:104199667:G:A	rs35034355	G	A	-0.00809682	Intron:ORC5	ORC5/NM_002553:-:Intron|ORC5/NM_181747:-:Intron	2.87e-08	A	G	0.323668	4705	3	-+-	-0.0392315	0.044553	0.421556
8	21092406	chr8:21092406:C:T	rs13250583	C	T	-0.00971754	Intergenic	Intergenic	4.7e-08	T	C	0.16375	4705	3	--+	-0.0207093	0.0879763	0.727444
8	63614841	chr8:63614841:T:C	rs1217091	T	C	0.0121608	Intergenic	Intergenic	7.05e-11	C	T	0.196865	4705	3	--+	-0.0397613	0.0783883	0.46622
8	125487789	chr8:125487789:C:G	rs28601761	C	G	0.00910288	Intergenic	Intergenic	7.17e-10	G	C	0.354374	4705	3	-++	0.0615286	0.0537814	0.167437
9	105993341	chr9:105993341:A:G	rs55932213	A	G	0.00948827	Intergenic	Intergenic	9.55e-09	G	A	0.278442	4705	3	-++	-0.0088926	0.0261875	0.858858
9	106583712	chr9:106583712:T:C	rs10978550	T	C	-0.0117483	Intergenic	Intergenic	7.15e-11	C	T	0.121104	4705	3	+++	0.0591282	0.0464352	0.385097
10	108748048	chr10:108748048:G:A	rs7074871	G	A	-0.00939985	Intergenic	Intergenic	1.86e-08	A	G	0.256503	4705	3	-+-	-0.0619622	0.0393534	0.20514
10	123334364	chr10:123334364:C:T	rs17665139	C	T	-0.0115601	Intergenic	Intergenic	1.59e-08	T	C	0.0890805	4705	3	--+	0.0177011	0.0762715	0.815217
11	8620671	chr11:8620671:C:T	rs7950166	C	T	-0.0097992	Intron:TRIM66	TRIM66/NM_014818:-:Intron	9.89e-11	T	C	0.434533	4705	3	-++	0.0263018	0.0708807	0.548417
11	27622178	chr11:27622178:C:T	rs11030084	C	T	-0.0106068	Intron:BDNF-AS|LINC00678	BDNF-AS/NR_033313:+:Intron|BDNF-AS/NR_033315:+:Intron|BDNF-AS/NR_033314:+:Intron|BDNF-AS/NR_002832:+:Intron|BDNF-AS/NR_033312:+:Intron|LINC00678/NR_102708:-:Intron	1.72e-08	T	C	0.11628	4705	3	-++	0.00159893	0.0774142	0.981138
11	47375802	chr11:47375802:G:A	rs56030824	G	A	-0.0116019	Intron:SPI1	SPI1/NM_001080547:-:Intron|SPI1/NM_003120:-:Intron	1.15e-13	A	G	0.238218	4705	3	-+-	-0.0448931	0.0242583	0.391538
11	113553320	chr11:113553320:C:T	rs10750025	C	T	0.0103214	Intergenic	Intergenic	4.89e-11	T	C	0.249574	4705	3	+++	0.0932471	0.0316531	0.0566669
11	113789854	chr11:113789854:A:G	rs1713676	A	G	-0.00799198	Intergenic	Intergenic	4.29e-08	G	A	0.36066	4705	3	---	-0.0558314	0.0307434	0.226815
11	116204284	chr11:116204284:C:A	rs4938230	C	A	0.0128104	Intergenic	Intergenic	1.48e-10	A	C	0.180027	4705	3	--+	-0.0274756	0.0499964	0.634063
11	121673577	chr11:121673577:T:C	rs682011	T	C	0.00821245	Intergenic	Intergenic	2.22e-08	C	T	0.357655	4705	3	++-	0.0405679	0.0444032	0.382112
11	133788273	chr11:133788273:A:C	rs12795042	A	C	-0.00831901	Intron:LOC646522	LOC646522/NR_120444:-:Intron	3.25e-08	C	A	0.324858	4705	3	-++	0.0656849	0.0437654	0.162771
12	51502098	chr12:51502098:C:T	rs10876188	C	T	-0.00798685	Intron:SLC4A8	SLC4A8/NM_001258401:+:Intron|SLC4A8/NM_001039960:+:Intron	4.84e-08	T	C	0.391738	4705	3	--+	0.0186307	0.05479	0.675636
12	54280451	chr12:54280451:A:G	rs3809162	A	G	0.00906093	Intergenic	Intergenic	1.19e-09	G	A	0.343464	4705	3	++-	0.00929608	0.0642784	0.840553
12	81207685	chr12:81207685:G:T	rs10506274	G	T	-0.0090374	Intron:ACSS3	ACSS3/NM_001330242:+:Intron|ACSS3/NM_024560:+:Intron|ACSS3/NM_001330243:+:Intron	5.78e-10	T	G	0.336959	4705	3	---	-0.0395851	0.0105291	0.402983
12	91777014	chr12:91777014:G:A	rs4842786	G	A	-0.0087978	Intergenic	Intergenic	2.73e-09	A	G	0.290686	4705	3	-++	-0.0112626	0.0704375	0.821993
13	26550223	chr13:26550223:A:T	rs500321	A	T	-0.00966936	Intergenic	Intergenic	4.92e-09	T	A	0.223501	4705	3	+++	0.0314476	0.0144207	0.555113
14	56807801	chr14:56807801:C:G	rs1123285	C	G	-0.00889736	Intron:OTX2	OTX2/NM_001270524:-:Intron|OTX2/NR_073034:-:Intron|OTX2/NM_021728:-:Intron|OTX2/NM_001270523:-:Intron	8.14e-09	G	C	0.40924	4705	3	-+-	0.0130472	0.0486121	0.767683
14	58316061	chr14:58316061:T:C	rs2180870	T	C	-0.0121775	Intron:ARID4A	ARID4A/NM_023001:+:Intron|ARID4A/NM_002892:+:Intron|ARID4A/NM_023000:+:Intron	1.12e-08	C	T	0.197897	4705	3	++-	0.0569537	0.0444329	0.305086
14	104143801	chr14:104143801:G:A	rs11625650	G	A	-0.00956809	Intron:KIF26A	KIF26A/NM_015656:+:Intron	2.89e-08	A	G	0.141145	4705	3	-+-	-0.0627785	0.0484009	0.34302
15	74735539	chr15:74735539:C:T	rs2472297	C	T	0.010606	Intergenic	Intergenic	3.1e-10	T	C	0.136692	4705	3	++-	-0.0663789	0.102921	0.311356
15	86252781	chr15:86252781:A:G	rs12907323	A	G	0.0084966	Intron:AGBL1	AGBL1/NM_152336:+:Intron	9.93e-09	G	A	0.44157	4705	3	-++	0.0788676	0.0529083	0.0669334
16	20002471	chr16:20002471:G:A	rs2764771	G	A	0.0098906	Intergenic	Intergenic	4.02e-10	A	G	0.383149	4705	3	---	-0.0368458	0.0302889	0.417778
16	24799360	chr16:24799360:C:T	rs17177078	C	T	-0.0223155	Intron:TNRC6A	TNRC6A/NM_001351850:+:Intron|TNRC6A/NM_001330520:+:Intron|TNRC6A/NM_014494:+:Intron	1.27e-13	T	C	0.0356846	4705	3	-+-	0.0397086	0.159248	0.73454
16	29880863	chr16:29880863:G:A	rs113443718	G	A	-0.0102083	Intron:SEZ6L2	SEZ6L2/NM_001114100:-:Intron|SEZ6L2/NM_001243333:-:Intron|SEZ6L2/NM_001114099:-:Intron|SEZ6L2/NM_201575:-:Intron|SEZ6L2/NM_012410:-:Intron|SEZ6L2/NM_001243332:-:Intron	1.19e-10	A	G	0.190646	4705	3	++-	-0.00878377	0.0252362	0.877432
16	64838687	chr16:64838687:C:G	rs62044525	C	G	-0.0121732	Intergenic	Intergenic	1.03e-10	G	C	0.114952	4705	3	+-+	0.0170289	0.0103777	0.807269
16	69097378	chr16:69097378:G:C	rs7185555	G	C	-0.0111005	Intergenic	Intergenic	4.24e-08	C	G	0.188264	4705	3	---	-0.0611099	0.0258384	0.267777
16	72304608	chr16:72304608:G:C	rs79616692	G	C	0.0163023	Intron:LINC01572	LINC01572/NR_126330:-:Intron	4.11e-12	C	G	0.059849	4705	3	---	-0.155921	0.0304209	0.0947332
16	73878689	chr16:73878689:G:C	rs1104608	G	C	-0.010975	Intergenic	Intergenic	1.05e-13	C	G	0.402496	4705	3	+-+	0.0431436	0.0362947	0.339426
17	2306594	chr17:2306594:G:A	rs4548913	G	A	-0.00835995	Intron:SRR	SRR/NM_001304803:+:Intron|SRR/NM_021947:+:Intron	3.11e-08	A	G	0.366815	4705	3	-++	0.00147131	0.0560038	0.973656
17	7559652	chr17:7559652:A:G	rs3803800	A	G	0.0113789	Nonsynonymous:TNFSF12-TNFSF13|TNFSF13	TNFSF12-TNFSF13/NM_172089:+:Nonsynonymous(AAT/Asn/N->AGT/Ser/S:Base528/993:Codon176/331:Exon7/11):Exon|TNFSF13/NR_073490:+:Intron|TNFSF13/NM_172087:+:Nonsynonymous(AAT/Asn/N->AGT/Ser/S:Base288/705:Codon96/235:Exon2/5):Exon|TNFSF13/NM_001198623:+:Intron|TNFSF13/NM_001198622:+:Intron|TNFSF13/NM_003808:+:Nonsynonymous(AAT/Asn/N->AGT/Ser/S:Base288/753:Codon96/251:Exon2/6):Exon|TNFSF13/NM_001198624:+:…	1.5e-10	G	A	0.308361	4705	3	-+-	0.00845531	0.0975424	0.858551
17	31388482	chr17:31388482:A:G	rs2854334	A	G	0.00922098	Intergenic	Intergenic	7.51e-10	G	A	0.308333	4705	3	-++	-0.0352973	0.0709613	0.485364
17	80550797	chr17:80550797:C:T	rs10438820	C	T	0.00897178	Intron:RPTOR	RPTOR/NM_001163034:+:Intron|RPTOR/NM_020761:+:Intron	1.76e-08	T	C	0.415105	4705	3	---	-0.082927	0.0413197	0.0625823
18	55384938	chr18:55384938:C:T	rs9950000	C	T	-0.0091177	Intron:TCF4	TCF4/NM_001330605:-:Intron|TCF4/NM_001306208:-:Intron|TCF4/NM_001348213:-:Intron|TCF4/NM_001348212:-:Intron|TCF4/NM_001243232:-:Intron|TCF4/NM_001243233:-:Intron|TCF4/NM_001348211:-:Intron|TCF4/NM_001243231:-:Intron|TCF4/NM_001243227:-:Intron|TCF4/NM_001243230:-:Intron|TCF4/NM_001306207:-:Intron|TCF4/NM_001348220:-:Intron|TCF4/NM_001348217:-:Intron|TCF4/NM_001348219:-:Intron|TCF4/NM_001348218:-:I…	9.38e-10	T	C	0.341879	4705	3	-++	0.00952681	0.0448807	0.836168
18	57413205	chr18:57413205:A:G	rs4092465	A	G	-0.00829188	Intergenic	Intergenic	4.39e-08	G	A	0.278285	4705	3	++-	0.00834053	0.0834791	0.86826
19	48711017	chr19:48711017:G:A	rs281379	G	A	0.0137223	Intergenic	Intergenic	4.91e-21	A	G	0.360228	4705	3	++-	0.0292534	0.0319189	0.525403
20	25055075	chr20:25055075:G:A	rs4815364	G	A	0.00858236	Intron:ACSS1	ACSS1/NM_001252677:-:Intron|ACSS1/NM_032501:-:Intron|ACSS1/NM_001252675:-:Intron	1.02e-08	A	G	0.391617	4705	3	-++	0.0109006	0.0879777	0.805912
22	41550515	chr22:41550515:C:A	rs9607814	C	A	-0.010181	Intergenic	Intergenic	4.31e-08	A	C	0.188448	4705	3	-++	-0.0322078	0.0490998	0.573996
Total number of SNPs with p-value<0.01																		0

## Sheet: Suppl. T4
Supplementary Table 4:Replication of GWAS findings from Liu et al. for smoking initiation in PLWH within and across ancestries.				Liu						MR-MEGA
Chromosome	Position	MarkerName	rsID	RefAllele	AltAllele	Beta	Gene	Annotation	P	EA	NEA	MAF	Nsample	Ncohort	Effects	Est	Est.SE	P
1	7731401	chr1:7731401:G:A	rs12130857	G	A	-0.0180031	Intron:CAMTA1	CAMTA1/NM_001349608:+:Intron|CAMTA1/NM_001349609:+:Intron|CAMTA1/NM_015215:+:Intron|CAMTA1/NM_001349612:+:Intron|CAMTA1/NM_001349610:+:Intron|CAMTA1/NM_001349623:+:Intron|CAMTA1/NM_001349614:+:Intron|CAMTA1/NM_001349621:+:Intron|CAMTA1/NM_001349620:+:Intron|CAMTA1/NM_001349625:+:Intron|CAMTA1/NM_001349617:+:Intron|CAMTA1/NM_001349613:+:Intron|CAMTA1/NM_001349624:+:Intron|CAMTA1/NM_001349618:+:Int…	3.65e-11	A	G	0.353238	7542	3	+++	0.016936	0.00679428	0.643941
1	8424763	chr1:8424763:A:G	rs301807	A	G	0.0180144	Intron:LOC102724552|RERE	RERE/NM_001042681:-:Intron|RERE/NM_012102:-:Intron|LOC102724552/NR_125999:+:Intron	2.5e-12	G	A	0.367372	7542	3	++-	0.0405299	0.0415787	0.267339
1	18110163	chr1:18110163:G:T	rs3820277	G	T	-0.0188369	Intron:IGSF21	IGSF21/NM_032880:+:Intron	1.57e-13	T	G	0.452348	7542	3	---	-0.0996758	0.03086	0.00467775
1	31730218	chr1:31730218:T:G	rs1889571	T	G	0.0221798	Intron:ADGRB2	ADGRB2/NM_001294336:-:Intron|ADGRB2/NM_001294335:-:Intron	4.19e-09	G	T	0.0992389	7542	3	+++	0.0855155	0.0546831	0.148986
1	33329971	chr1:33329971:G:A	rs10914684	G	A	-0.0158038	Intron:PHC2	PHC2/NM_004427:-:Intron|PHC2/NM_001330488:-:Intron|PHC2/NM_198040:-:Intron	6.32e-09	A	G	0.204994	7542	3	---	-0.0559612	0.0193875	0.224475
1	38291565	chr1:38291565:G:A	rs2637869	G	A	0.0182201	Intergenic	Intergenic	6.54e-11	A	G	0.284867	7542	3	-++	0.0228325	0.0158219	0.558
1	41310951	chr1:41310951:A:G	rs12755632	A	G	-0.0154051	Intergenic	Intergenic	1.93e-08	G	A	0.258881	7542	3	--+	-0.0191409	0.0262465	0.634143
1	43546066	chr1:43546066:G:A	rs951740	G	A	0.0295409	Intron:PTPRF	PTPRF/NM_001329137:+:Intron|PTPRF/NM_001329138:+:Intron|PTPRF/NM_001329140:+:Intron|PTPRF/NM_001329139:+:Intron|PTPRF/NM_130440:+:Intron|PTPRF/NM_002840:+:Intron	3.82e-29	A	G	0.322992	7542	3	-++	0.050606	0.0505595	0.174852
1	46031037	chr1:46031037:A:G	rs925524	A	G	0.0155573	Synonymous:MAST2	MAST2/NM_001324320:+:Synonymous(TCA/Ser/S->TCG/Ser/S:Base2761/5418:Codon921/1806:Exon24/30):Exon|MAST2/NM_015112:+:Synonymous(TCA/Ser/S->TCG/Ser/S:Base2740/5397:Codon914/1799:Exon23/29):Exon|MAST2/NM_001319245:+:Synonymous(TCA/Ser/S->TCG/Ser/S:Base2740/5394:Codon914/1798:Exon23/29):Exon|MAST2/NM_001324321:+:Synonymous(TCA/Ser/S->TCG/Ser/S:Base2278/4935:Codon760/1645:Exon23/29):Exon	2.94e-08	G	A	0.333928	7542	3	+--	0.017227	0.0215299	0.647363
1	50138323	chr1:50138323:A:C	rs12022778	A	C	0.0268248	Intron:ELAVL4	ELAVL4/NM_001324208:+:Intron|ELAVL4/NM_001144777:+:Intron|ELAVL4/NM_001144776:+:Intron|ELAVL4/NM_001144775:+:Intron|ELAVL4/NM_001324216:+:Intron|ELAVL4/NM_001324209:+:Intron|ELAVL4/NM_001144774:+:Intron|ELAVL4/NM_021952:+:Intron|ELAVL4/NM_001324212:+:Intron|ELAVL4/NM_001324217:+:Intron|ELAVL4/NR_136725:+:Intron|ELAVL4/NM_001324215:+:Intron|ELAVL4/NM_001324213:+:Intron|ELAVL4/NM_001294348:+:Intron…	3.18e-17	C	A	0.214149	7542	3	+-+	0.0571059	0.0286889	0.179436
1	50395399	chr1:50395399:A:T	rs11587399	A	T	-0.0178046	Intergenic	Intergenic	7.25e-09	T	A	0.147418	7542	3	-++	0.0838023	0.0454265	0.0925397
1	58349571	chr1:58349571:C:T	rs4912332	C	T	0.0141209	Intergenic	Intergenic	2.94e-08	T	C	0.460569	7542	3	--+	-0.0492203	0.0506174	0.158268
1	66003960	chr1:66003960:C:G	rs1937443	C	G	0.0204362	Intron:PDE4B	PDE4B/NM_001297440:+:Intron|PDE4B/NM_001037341:+:Intron|PDE4B/NM_002600:+:Intron|PDE4B/NM_001297441:+:Intron|PDE4B/NM_001037340:+:Intron	1.79e-15	G	C	0.411237	7542	3	-++	0.0249995	0.0332223	0.480979
1	71024439	chr1:71024439:G:A	rs1022528	G	A	0.0174022	Intron:PTGER3	PTGER3/NM_198717:-:Intron|PTGER3/NM_198716:-:Intron|PTGER3/NR_028293:-:Intron|PTGER3/NM_198714:-:Intron|PTGER3/NR_028292:-:Intron|PTGER3/NR_028294:-:Intron|PTGER3/NM_198718:-:Intron|PTGER3/NM_001126044:-:Intron|PTGER3/NM_198719:-:Intron|PTGER3/NM_198715:-:Intron	8.48e-11	A	G	0.391272	7542	3	-++	0.0319484	0.0479941	0.37144
1	72286390	chr1:72286390:G:A	rs12740789	G	A	-0.0284973	Intergenic	Intergenic	1.18e-17	A	G	0.123757	7542	3	++-	0.0168646	0.0304796	0.751637
1	73359226	chr1:73359226:A:G	rs10789369	A	G	-0.0234484	Intergenic	Intergenic	3.39e-19	G	A	0.36928	7542	3	---	-0.0609936	0.0136329	0.097042
1	74525912	chr1:74525912:G:A	rs1514176	G	A	-0.0193002	Intron:FPGT-TNNI3K|TNNI3K	FPGT-TNNI3K/NM_001112808:+:Intron|TNNI3K/NM_015978:+:Intron	7.67e-14	A	G	0.383502	7542	3	++-	0.0189732	0.0353767	0.602126
1	76223334	chr1:76223334:A:G	rs10873871	A	G	0.0174521	Intron:ST6GALNAC3	ST6GALNAC3/NM_001349105:+:Intron|ST6GALNAC3/NM_001349108:+:Intron|ST6GALNAC3/NM_001349110:+:Intron|ST6GALNAC3/NM_001349109:+:Intron|ST6GALNAC3/NM_001160011:+:Intron|ST6GALNAC3/NM_001349107:+:Intron|ST6GALNAC3/NM_152996:+:Intron|ST6GALNAC3/NM_001349106:+:Intron|ST6GALNAC3/NR_146056:+:Intron|ST6GALNAC3/NM_001349111:+:Intron	2.82e-08	G	A	0.128809	7542	3	-++	0.0722464	0.0781714	0.181579
1	87447493	chr1:87447493:C:T	rs11162019	C	T	-0.0154947	Intergenic	Intergenic	5.06e-09	T	C	0.303097	7542	3	--+	-0.0229415	0.0598941	0.557624
1	90724174	chr1:90724174:C:T	rs1008078	C	T	0.0228169	Intergenic	Intergenic	1.63e-18	T	C	0.267251	7542	3	---	-0.0439469	0.0167793	0.30744
1	95948779	chr1:95948779:T:G	rs1935571	T	G	-0.0157204	Intergenic	Intergenic	6.99e-10	G	T	0.431263	7542	3	---	-0.0975964	0.0128147	0.00528256
1	154233882	chr1:154233882:T:C	rs12027999	T	C	-0.0243588	Intron:UBAP2L	UBAP2L/NM_001127320:+:Intron|UBAP2L/NM_001287815:+:Intron|UBAP2L/NM_014847:+:Intron|UBAP2L/NM_001330730:+:Intron|UBAP2L/NM_001287816:+:Intron	5.33e-10	C	T	0.067462	7542	3	-++	0.109778	0.0727745	0.121538
1	155062156	chr1:155062156:C:G	rs45444697	C	G	0.0196901	Intron:ADAM15|DCST1-AS1	DCST1-AS1/NR_040773:-:Intron|ADAM15/NM_207191:+:Intron|ADAM15/NM_001261465:+:Intron|ADAM15/NM_001261464:+:Intron|ADAM15/NM_003815:+:Intron|ADAM15/NM_207194:+:Intron|ADAM15/NM_207195:+:Intron|ADAM15/NR_048579:+:Intron|ADAM15/NR_048578:+:Intron|ADAM15/NR_048577:+:Intron|ADAM15/NM_207197:+:Intron|ADAM15/NM_207196:+:Intron	2.72e-10	G	C	0.134959	7542	3	-+-	0.0145403	0.0641797	0.78108
1	174135605	chr1:174135605:G:A	rs2901785	G	A	-0.0173083	Intron:LOC102724601	LOC102724601/NR_121197:-:Intron	1.47e-11	A	G	0.415151	7542	3	--+	-0.0098446	0.0388977	0.781194
1	190988350	chr1:190988350:G:A	rs35656245	G	A	0.0159456	Intergenic	Intergenic	2.23e-08	A	G	0.226961	7542	3	++-	0.0774934	0.0477932	0.06205
1	210128698	chr1:210128698:T:C	rs12739243	T	C	-0.0212518	Intron:SYT14	SYT14/NM_153262:+:Intron|SYT14/NR_027459:+:Intron|SYT14/NM_001146262:+:Intron|SYT14/NM_001146264:+:Intron|SYT14/NM_001256006:+:Intron|SYT14/NM_001146261:+:Intron	4.45e-12	C	T	0.147328	7542	3	-+-	-0.072103	0.0367017	0.147834
1	236709529	chr1:236709529:G:A	rs12563365	G	A	0.0165589	Intron:ACTN2	ACTN2/NM_001103:+:Intron|ACTN2/NM_001278343:+:Intron|ACTN2/NM_001278344:+:Intron	1.05e-10	A	G	0.291177	7542	3	-+-	-0.0554901	0.0387097	0.194044
1	237688783	chr1:237688783:T:C	rs876793	T	C	-0.0179245	Intron:RYR2	RYR2/NM_001035:+:Intron	5.69e-11	C	T	0.200396	7542	3	-++	-0.00484285	0.0327689	0.917644
2	264621	chr2:264621:A:C	rs114976176	A	C	-0.0155137	Intron:SH3YL1	SH3YL1/NM_001282682:-:Intron|SH3YL1/NR_104223:-:Intron|SH3YL1/NR_104224:-:Intron	6.04e-09	C	A	0.283371	7542	3	+-+	0.0922207	0.0491382	0.0173617
2	624205	chr2:624205:T:G	rs6731872	T	G	0.0315977	Intergenic	Intergenic	5.35e-21	G	T	0.132556	7542	3	-+-	-0.029773	0.0261625	0.55906
2	21844341	chr2:21844341:T:C	rs1022376	T	C	-0.0147448	Intergenic	Intergenic	1.66e-08	C	T	0.393892	7542	3	-+-	-0.0390137	0.0274463	0.286973
2	22360096	chr2:22360096:T:C	rs61533748	T	C	0.0174357	Intergenic	Intergenic	2.82e-11	C	T	0.245407	7542	3	--+	-0.0433678	0.0303204	0.326558
2	32583737	chr2:32583737:T:C	rs2710634	T	C	-0.0177614	Intron:BIRC6	BIRC6/NM_016252:+:Intron	3.36e-12	C	T	0.437823	7542	3	-+-	-0.0189439	0.0490992	0.595239
2	44023010	chr2:44023010:A:G	rs62137126	A	G	-0.0236911	Intergenic	Intergenic	1.31e-09	G	A	0.101898	7542	3	--+	-0.0572926	0.0413155	0.324497
2	44931952	chr2:44931952:G:A	rs1004787	G	A	0.0284143	Intron:LINC01833	LINC01833/NR_147195:-:Intron|LINC01833/NR_147194:-:Intron	1.11e-28	A	G	0.286597	7542	3	+++	0.0677353	0.0127768	0.100638
2	50508805	chr2:50508805:C:G	rs7598402	C	G	-0.0147283	Intron:NRXN1	NRXN1/NM_001330096:-:Intron|NRXN1/NM_001330087:-:Intron|NRXN1/NM_001330088:-:Intron|NRXN1/NM_001330083:-:Intron|NRXN1/NM_001330084:-:Intron|NRXN1/NM_001330095:-:Intron|NRXN1/NM_001330094:-:Intron|NRXN1/NM_004801:-:Intron|NRXN1/NM_001330085:-:Intron|NRXN1/NM_001330077:-:Intron|NRXN1/NM_001330082:-:Intron|NRXN1/NM_001330078:-:Intron|NRXN1/NM_001330093:-:Intron|NRXN1/NM_001330086:-:Intron|NRXN1/NM_0…	7.38e-09	G	C	0.31121	7542	3	+--	-0.0028761	0.0530229	0.94382
2	51114121	chr2:51114121:C:T	rs10490159	C	T	0.0172365	Intron:LOC730100	LOC730100/NR_135237:+:Intron	3.86e-11	T	C	0.333665	7542	3	+-+	0.0248693	0.0476533	0.501265
2	57944085	chr2:57944085:A:C	rs1518393	A	C	0.0168601	Intron:VRK2	VRK2/NM_001288837:+:Intron|VRK2/NM_001288838:+:Intron	1.3e-10	C	A	0.275544	7542	3	---	-0.0467927	0.0197103	0.257168
2	58795075	chr2:58795075:A:G	rs17616642	A	G	-0.0165573	Intron:LINC01122	LINC01122/NR_033873:+:Intron	2.1e-08	G	A	0.166641	7542	3	-+-	-0.0327056	0.0597991	0.493301
2	59088693	chr2:59088693:G:A	rs6730325	G	A	-0.0146358	Intergenic	Intergenic	2.1e-08	A	G	0.283026	7542	3	--+	-0.0403918	0.0776101	0.316377
2	59592410	chr2:59592410:G:A	rs2539706	G	A	0.0162454	Intergenic	Intergenic	1.95e-10	A	G	0.401633	7542	3	--+	-0.0131107	0.0161812	0.714453
2	59797722	chr2:59797722:C:G	rs7585579	C	G	0.0203962	Intergenic	Intergenic	5.48e-15	G	C	0.481826	7542	3	++-	0.0105376	0.00573727	0.761461
2	59912389	chr2:59912389:G:A	rs1863161	G	A	0.0153394	Intergenic	Intergenic	2.34e-09	A	G	0.333836	7542	3	+--	-0.00614826	0.0407785	0.872107
2	60249917	chr2:60249917:A:T	rs359247	A	T	0.0220304	Intergenic	Intergenic	9.89e-17	T	A	0.237221	7542	3	-++	0.0134201	0.0831314	0.75056
2	63189471	chr2:63189471:G:A	rs62180324	G	A	-0.0195167	Intron:WDPCP	WDPCP/NR_122106:-:Intron|WDPCP/NM_001042692:-:Intron|WDPCP/NR_148705:-:Intron|WDPCP/NM_015910:-:Intron|WDPCP/NM_001354044:-:Intron|WDPCP/NR_148704:-:Intron	3.91e-10	A	G	0.128249	7542	3	---	-0.0263054	0.00628894	0.627741
2	80521682	chr2:80521682:G:A	rs6750107	G	A	0.0145651	Intron:CTNNA2	CTNNA2/NM_001164883:+:Intron|CTNNA2/NM_004389:+:Intron|CTNNA2/NM_001282597:+:Intron|CTNNA2/NM_001282598:+:Intron|CTNNA2/NM_001282600:+:Intron|CTNNA2/NM_001320810:+:Intron|CTNNA2/NM_001282599:+:Intron	2.6e-08	A	G	0.373204	7542	3	-++	0.00109152	0.0496174	0.975848
2	80772273	chr2:80772273:T:C	rs12714017	T	C	0.0153965	Intergenic	Intergenic	3.65e-09	C	T	0.378504	7542	3	---	-0.0208352	0.00980163	0.57174
2	83020873	chr2:83020873:A:G	rs56208390	A	G	0.0215636	Intergenic	Intergenic	2.68e-08	G	A	0.150143	7542	3	+--	0.00607898	0.0256171	0.900467
2	97658891	chr2:97658891:G:A	rs11692435	G	A	0.0250526	Nonsynonymous:ACTR1B	ACTR1B/NM_005735:-:Nonsynonymous(GCT/Ala/A->GTT/Val/V:Base429/1131:Codon143/377:Exon5/11):Exon	4.47e-08	A	G	0.046987	7542	3	+--	-0.0251453	0.0478177	0.76526
2	100055946	chr2:100055946:A:C	rs13392222	A	C	-0.0234375	Intron:AFF3	AFF3/NM_001025108:-:Intron|AFF3/NM_002285:-:Intron	1.93e-10	C	A	0.174396	7542	3	--+	-0.0243831	0.0252679	0.596903
2	103510525	chr2:103510525:A:G	rs1901477	A	G	0.030437	Intergenic	Intergenic	2.07e-31	G	A	0.358857	7542	3	+++	0.108771	0.0597238	0.00418217
2	103816036	chr2:103816036:A:C	rs11889814	A	C	-0.0210265	Intergenic	Intergenic	3.44e-08	C	A	0.200121	7542	3	-+-	-0.0658023	0.0464128	0.135465
2	112482606	chr2:112482606:T:C	rs3811038	T	C	0.0191404	Intron:TTL	TTL/NM_153712:+:Intron	1.58e-11	C	T	0.261339	7542	3	++-	0.0227399	0.03819	0.567763
2	112488859	chr2:112488859:C:T	rs75210106	C	T	-0.0186594	Intron:TTL	TTL/NM_153712:+:Intron	2.33e-08	T	C	0.137136	7542	3	---	-0.0969334	0.0683944	0.0566061
2	136813604	chr2:136813604:A:G	rs34399632	A	G	0.0193504	Intron:THSD7B	THSD7B/NM_001316349:+:Intron	1.46e-10	G	A	0.118917	7542	3	++-	0.0362133	0.0457482	0.525354
2	144654704	chr2:144654704:G:A	rs74697736	G	A	0.0222963	Intergenic	Intergenic	2.43e-15	A	G	0.180593	7542	3	+-+	0.030302	0.0373498	0.523581
2	145382564	chr2:145382564:C:T	rs6756212	C	T	-0.033888	Intergenic	Intergenic	3.49e-40	T	C	0.446718	7542	3	+--	-0.0858629	0.0916254	0.0152591
2	147068121	chr2:147068121:T:C	rs16826827	T	C	-0.0222069	Intergenic	Intergenic	9.17e-09	C	T	0.141668	7542	3	--+	-0.0281087	0.0697211	0.569507
2	154826044	chr2:154826044:T:C	rs1445649	T	C	0.0205716	Intron:KCNJ3	KCNJ3/NM_001260508:+:Intron|KCNJ3/NM_002239:+:Intron	8.48e-16	C	T	0.377438	7542	3	+-+	0.0181749	0.00760933	0.618967
2	160960369	chr2:160960369:C:T	rs1722666	C	T	0.0160932	Intergenic	Intergenic	2.17e-08	T	C	0.236579	7542	3	-+-	-0.0459758	0.0295078	0.268905
2	161244750	chr2:161244750:G:A	rs11678980	G	A	0.0176689	Exon:LINC01806	LOC101929512/NR_110593:-:Intron|LINC01806/NR_110164:+:Exon:Noncoding|LINC01806/NR_110163:+:Exon:Noncoding	5.19e-12	A	G	0.359361	7542	3	+++	0.045058	0.0205462	0.236556
2	161946483	chr2:161946483:G:T	rs12474587	G	T	0.0242306	Intron:SLC4A10	SLC4A10/NM_001354446:+:Intron|SLC4A10/NM_001354453:+:Intron|SLC4A10/NM_001354440:+:Intron|SLC4A10/NM_001354443:+:Intron|SLC4A10/NM_001354449:+:Intron|SLC4A10/NM_001354445:+:Intron|SLC4A10/NM_001354451:+:Intron|SLC4A10/NM_001354450:+:Intron|SLC4A10/NM_022058:+:Intron|SLC4A10/NM_001178015:+:Intron|SLC4A10/NM_001354448:+:Intron|SLC4A10/NM_001354455:+:Intron|SLC4A10/NM_001354444:+:Intron|SLC4A10/NM_0…	4.83e-21	T	G	0.300722	7542	3	++-	-0.000528338	0.0172397	0.989479
2	164006129	chr2:164006129:T:C	rs357304	T	C	0.0166757	Intergenic	Intergenic	5.4e-09	C	T	0.208303	7542	3	+++	0.0388244	0.0225886	0.380077
2	165393734	chr2:165393734:G:A	rs13007361	G	A	0.0175338	Intergenic	Intergenic	2.29e-08	A	G	0.152885	7542	3	++-	0.0499755	0.0608855	0.316816
2	171665317	chr2:171665317:G:A	rs7600835	G	A	-0.0151216	Intergenic	Intergenic	1.8e-08	A	G	0.366176	7542	3	+++	0.072303	0.0225043	0.0498258
2	181162876	chr2:181162876:C:T	rs6750529	C	T	0.0199074	Intron:LINC01934	LINC01934/NR_130784:+:Intron	9.26e-12	T	C	0.270735	7542	3	-+-	0.00873492	0.0422497	0.824165
2	198658398	chr2:198658398:C:T	rs17229285	C	T	-0.0154796	Intergenic	Intergenic	1.27e-09	T	C	0.321692	7542	3	---	-0.0340136	0.00514429	0.403352
2	200071676	chr2:200071676:T:C	rs3115418	T	C	-0.0142249	Intergenic	Intergenic	2.79e-08	C	T	0.444713	7542	3	+--	-0.0333814	0.0419579	0.343596
2	201979152	chr2:201979152:G:A	rs62193862	G	A	0.0238463	Intergenic	Intergenic	1.99e-08	A	G	0.104439	7542	3	-++	0.0413719	0.0742077	0.468812
2	224500918	chr2:224500918:C:A	rs4674916	C	A	-0.0180261	Intron:CUL3	CUL3/NM_001257197:-:Intron|CUL3/NM_003590:-:Intron|CUL3/NM_001257198:-:Intron	3.06e-11	A	C	0.266623	7542	3	+-+	-0.0230811	0.059766	0.555855
2	225467317	chr2:225467317:A:G	rs4674993	A	G	-0.0240053	Intron:NYAP2	NYAP2/NM_020864:+:Intron	4.85e-14	G	A	0.181217	7542	3	+--	-0.0713532	0.0690384	0.110791
3	2323342	chr3:2323342:A:C	rs11713899	A	C	0.0187188	Intron:CNTN4	CNTN4/NM_001350095:+:Intron|CNTN4/NM_175607:+:Intron|CNTN4/NM_001206955:+:Intron	3.15e-08	C	A	0.105844	7542	3	+-+	0.0229942	0.029459	0.699264
3	16809700	chr3:16809700:G:A	rs748832	A	G	0.0172142	Intergenic	Intergenic	6.6e-11	A	G	0.419849	7542	3	+--	-0.0515316	0.0481777	0.147742
3	25684010	chr3:25684010:A:G	rs10446419	A	G	-0.0195626	Intergenic	Intergenic	5.05e-10	G	A	0.141491	7542	3	---	-0.063319	0.046618	0.214137
3	47758726	chr3:47758726:T:A	rs13319205	T	A	0.0165398	Intron:SMARCC1	SMARCC1/NM_003074:-:Intron	3.77e-09	A	T	0.390411	7542	3	+++	0.0278956	0.0213467	0.452676
3	48694054	chr3:48694054:G:T	rs3172494	G	T	-0.0291267	Utr3:IP6K2	IP6K2/NM_016291:-:Intron|IP6K2/NM_001005909:-:Intron|IP6K2/NM_001005910:-:Utr3:Exon|IP6K2/NM_001190317:-:Utr3:Exon|IP6K2/NM_001005911:-:Utr3:Exon|IP6K2/NM_001190316:-:Utr3:Exon|IP6K2/NR_027437:-:Exon:Noncoding|IP6K2/NM_001146179:-:Utr3:Exon|IP6K2/NM_001146178:-:Utr3:Exon|IP6K2/NR_027438:-:Exon:Noncoding	3.4e-13	T	G	0.129036	7542	3	---	-0.028119	0.0237507	0.593561
3	50155327	chr3:50155327:C:T	rs2526390	C	T	0.0204663	Intron:SEMA3F|SEMA3F-AS1	SEMA3F-AS1/NR_135301:-:Intron|SEMA3F/NM_001318798:+:Intron	3.62e-14	T	C	0.300483	7542	3	-+-	-0.0118411	0.0174967	0.761251
3	52852589	chr3:52852589:T:C	rs2276825	T	C	0.0188756	Intron:STIMATE|TMEM110-MUSTN1	TMEM110-MUSTN1/NM_001198974:-:Intron|STIMATE/NM_198563:-:Intron	1.89e-10	C	T	0.246063	7542	3	+-+	0.00224524	0.00633572	0.956305
3	53732185	chr3:53732185:A:T	rs2306866	A	T	-0.0166755	Intron:CACNA1D	CACNA1D/NM_001128839:+:Intron|CACNA1D/NM_001128840:+:Intron|CACNA1D/NM_000720:+:Intron	1.89e-10	T	A	0.405619	7542	3	--+	0.0370355	0.0663665	0.303238
3	55954366	chr3:55954366:A:G	rs73831818	A	G	0.0320435	Intron:ERC2	ERC2/NM_015576:-:Intron|ERC2/NR_132749:-:Intron	5.46e-09	G	A	0.118721	7542	3	-++	0.0221425	0.0261867	0.682063
3	59448694	chr3:59448694:G:A	rs1910236	G	A	0.0146439	Intergenic	Intergenic	9.91e-09	A	G	0.299263	7542	3	+++	0.0292905	0.0124033	0.475065
3	59980430	chr3:59980430:C:T	rs7640107	C	T	-0.014186	Intron:FHIT	FHIT/NR_135491:-:Intron|FHIT/NM_001320901:-:Intron|FHIT/NM_001354590:-:Intron|FHIT/NM_001320899:-:Intron|FHIT/NM_001354589:-:Intron|FHIT/NM_001320900:-:Intron|FHIT/NM_001166243:-:Intron|FHIT/NM_002012:-:Intron	3.46e-08	T	C	0.287924	7542	3	++-	-0.0414149	0.0643941	0.301008
3	60473558	chr3:60473558:A:G	rs2734390	A	G	0.0147709	Intron:FHIT	FHIT/NM_001354590:-:Intron|FHIT/NM_001320899:-:Intron|FHIT/NM_001354589:-:Intron|FHIT/NM_001320900:-:Intron|FHIT/NM_001166243:-:Intron|FHIT/NM_002012:-:Intron	2.09e-08	G	A	0.350014	7542	3	+-+	0.0391883	0.0306199	0.301276
3	64248631	chr3:64248631:A:C	rs221988	A	C	-0.014865	Intergenic	Intergenic	1.43e-08	C	A	0.366423	7542	3	--+	-0.0170612	0.0412262	0.643825
3	70841137	chr3:70841137:G:C	rs2196356	G	C	-0.0187728	Intergenic	Intergenic	2.45e-11	C	G	0.226685	7542	3	--+	-0.00127797	0.0418634	0.975711
3	71015280	chr3:71015280:T:A	rs11128203	T	A	0.020406	Intron:FOXP1	FOXP1/NM_001244813:-:Intron|FOXP1/NM_001349344:-:Intron|FOXP1/NM_001349343:-:Intron|FOXP1/NM_001244812:-:Intron|FOXP1/NM_001349337:-:Intron|FOXP1/NM_001244815:-:Intron|FOXP1/NM_001349342:-:Intron|FOXP1/NM_001244814:-:Intron|FOXP1/NM_001349340:-:Intron|FOXP1/NM_001244816:-:Intron|FOXP1/NR_146142:-:Intron|FOXP1/NR_146143:-:Intron|FOXP1/NM_001349338:-:Intron|FOXP1/NM_001244810:-:Intron|FOXP1/NM_0326…	1.29e-15	A	T	0.303786	7542	3	+++	0.0591938	0.0216595	0.159611
3	71433933	chr3:71433933:G:A	rs62246017	G	A	-0.0161695	Intron:FOXP1	FOXP1/NM_001349340:-:Intron|FOXP1/NM_001244816:-:Intron|FOXP1/NR_146142:-:Intron|FOXP1/NR_146143:-:Intron|FOXP1/NM_001349338:-:Intron|FOXP1/NM_001244810:-:Intron|FOXP1/NM_032682:-:Intron|FOXP1/NM_001349339:-:Intron|FOXP1/NM_001244808:-:Intron|FOXP1/NM_001349341:-:Intron|FOXP1/NM_001012505:-:Intron	3.03e-09	A	G	0.200837	7542	3	--+	-0.018926	0.0486425	0.680257
3	74905409	chr3:74905409:A:T	rs4543050	A	T	0.0222035	Intergenic	Intergenic	1.45e-11	T	A	0.105463	7542	3	-+-	-0.0103889	0.0685553	0.863681
3	77126881	chr3:77126881:C:T	rs6782116	C	T	-0.0146502	Intron:ROBO2	ROBO2/NM_002942:+:Intron|ROBO2/NM_001290065:+:Intron|ROBO2/NM_001290039:+:Intron|ROBO2/NM_001290040:+:Intron|ROBO2/NM_001128929:+:Intron	1.46e-08	T	C	0.263271	7542	3	++-	-0.00268206	0.0525911	0.949298
3	81276710	chr3:81276710:C:T	rs13066050	C	T	0.0188343	Intergenic	Intergenic	1.93e-09	T	C	0.145202	7542	3	---	-0.0828223	0.0191343	0.102428
3	83192214	chr3:83192214:G:C	rs12633090	G	C	-0.0230197	Intergenic	Intergenic	3.16e-12	C	G	0.15873	7542	3	+++	0.0382568	0.0165485	0.419788
3	85853386	chr3:85853386:T:G	rs57153235	T	G	-0.01938	Intron:CADM2	CADM2/NM_001167674:+:Intron|CADM2/NM_001167675:+:Intron|CADM2/NM_001256505:+:Intron|CADM2/NM_001256503:+:Intron|CADM2/NM_001256504:+:Intron|CADM2/NM_001256502:+:Intron|CADM2/NM_153184:+:Intron	1.56e-12	G	T	0.286054	7542	3	+--	-0.0222065	0.0301669	0.566287
3	108278667	chr3:108278667:C:T	rs6437769	C	T	0.0142141	Intergenic	Intergenic	3.74e-08	T	C	0.458712	7542	3	+--	-0.0413264	0.0570078	0.238662
3	114429080	chr3:114429080:G:A	rs9288999	G	A	0.0174411	Intron:ZBTB20	ZBTB20/NM_001164346:-:Intron|ZBTB20/NM_001164347:-:Intron|ZBTB20/NM_001164345:-:Intron|ZBTB20/NR_121662:-:Intron|ZBTB20/NM_001164344:-:Intron|ZBTB20/NM_001348804:-:Intron|ZBTB20/NM_015642:-:Intron|ZBTB20/NM_001348802:-:Intron|ZBTB20/NM_001348805:-:Intron|ZBTB20/NM_001164343:-:Intron|ZBTB20/NM_001348800:-:Intron|ZBTB20/NM_001348801:-:Intron|ZBTB20/NM_001348803:-:Intron	1.5e-09	A	G	0.338735	7542	3	--+	-0.0660768	0.0431285	0.0838296
3	118103302	chr3:118103302:C:T	rs6438436	C	T	0.024737	Intergenic	Intergenic	5.33e-14	T	C	0.276559	7542	3	++-	0.0473643	0.0334377	0.238486
3	118583668	chr3:118583668:T:G	rs12053870	T	G	0.0156164	Intron:LOC105374060	LOC105374060/NR_135547:-:Intron	1.02e-09	G	T	0.371923	7542	3	+-+	0.00820566	0.0179024	0.82489
3	132226878	chr3:132226878:G:A	rs9826984	G	A	-0.0140529	Intergenic	Intergenic	3.87e-08	A	G	0.336624	7542	3	--+	0.0384606	0.0608025	0.317403
3	147388532	chr3:147388532:C:T	rs2279829	C	T	-0.0173766	Utr3:ZIC4	ZIC4/NR_033118:-:Exon:Noncoding|ZIC4/NR_040762:-:Exon:Noncoding|ZIC4/NR_033119:-:Exon:Noncoding|ZIC4/NM_001243256:-:Utr3:Exon|ZIC4/NM_001168378:-:Utr3:Exon|ZIC4/NM_001168379:-:Utr3:Exon|ZIC4/NM_032153:-:Utr3:Exon	2.05e-08	T	C	0.219361	7542	3	+--	-0.0154917	0.0721493	0.709275
3	148001861	chr3:148001861:C:A	rs2319545	C	A	0.0232366	Intergenic	Intergenic	8.3e-11	A	C	0.31246	7542	3	+++	0.0097807	0.00542946	0.816136
3	149825315	chr3:149825315:C:T	rs10935779	C	T	-0.0143272	Intron:RNF13	RNF13/NM_183381:+:Intron|RNF13/NM_007282:+:Intron	2.95e-08	T	C	0.254579	7542	3	---	-0.108752	0.0300816	0.0117746
3	157675981	chr3:157675981:C:A	rs963354	C	A	0.0150489	Intergenic	Intergenic	4.21e-08	A	C	0.195515	7542	3	+--	-0.0179997	0.0528828	0.697111
3	158567072	chr3:158567072:A:C	rs1714521	A	C	-0.0162953	Intron:LOC100996447	LOC100996447/NR_104147:-:Intron	3.07e-10	C	A	0.372245	7542	3	-+-	-0.024453	0.0316657	0.500337
3	159330544	chr3:159330544:C:T	rs1449012	C	T	-0.0153734	Intron:IQCJ-SCHIP1|SCHIP1	IQCJ-SCHIP1/NM_001197114:+:Intron|IQCJ-SCHIP1/NM_001197113:+:Intron|SCHIP1/NM_001197108:+:Intron|SCHIP1/NM_001197107:+:Intron|SCHIP1/NM_014575:+:Intron	1.77e-09	T	C	0.3057	7542	3	++-	0.0263597	0.0327508	0.511238
3	162044078	chr3:162044078:G:A	rs9850597	G	A	-0.018571	Intergenic	Intergenic	1.65e-08	A	G	0.204211	7542	3	--+	-0.0166229	0.0407761	0.7013
3	173354794	chr3:173354794:C:T	rs1187820	C	T	-0.0142712	Intergenic	Intergenic	2.69e-08	T	C	0.35841	7542	3	+--	0.0128416	0.0459365	0.731559
3	173635949	chr3:173635949:G:T	rs16828799	G	T	0.0197692	Intron:NLGN1	NLGN1/NM_014932:+:Intron	1.83e-08	T	G	0.0920102	7542	3	-++	0.0162928	0.021587	0.7939
3	176001139	chr3:176001139:C:T	rs9841807	C	T	0.0162535	Intergenic	Intergenic	1.35e-08	T	C	0.352481	7542	3	+-+	0.0109212	0.028001	0.766012
3	181691269	chr3:181691269:T:C	rs7631379	T	C	0.0208014	Intron:SOX2-OT	SOX2-OT/NR_075092:+:Intron|SOX2-OT/NR_075091:+:Intron|SOX2-OT/NR_075093:+:Intron|SOX2-OT/NR_075090:+:Intron|SOX2-OT/NR_075089:+:Intron|SOX2-OT/NR_004053:+:Intron	3.94e-11	C	T	0.271473	7542	3	-++	-0.0110557	0.034602	0.787672
4	15456974	chr4:15456974:T:A	rs4140932	T	A	-0.0140445	Intergenic	Intergenic	4.89e-08	A	T	0.453234	7542	3	+--	-0.0741883	0.0704242	0.0337161
4	28025554	chr4:28025554:G:T	rs12642744	G	T	-0.0165908	Intergenic	Intergenic	2.82e-08	T	G	0.143387	7542	3	+-+	0.0391513	0.051346	0.457664
4	28244427	chr4:28244427:C:T	rs59537158	C	T	0.0224875	Intergenic	Intergenic	4.62e-13	T	C	0.21481	7542	3	++-	0.0337783	0.0451316	0.431449
4	28820662	chr4:28820662:T:A	rs1389171	T	A	-0.017472	Intergenic	Intergenic	4.45e-09	A	T	0.175872	7542	3	++-	0.010434	0.0136593	0.822391
4	29080534	chr4:29080534:T:C	rs55944129	T	C	-0.0175654	Intergenic	Intergenic	1.06e-09	C	T	0.195068	7542	3	-+-	-0.0596333	0.0493373	0.194
4	31182862	chr4:31182862:G:A	rs58400863	G	A	-0.0201719	Intron:LINC02497	LINC02497/NR_125935:+:Intron	4.89e-14	A	G	0.236621	7542	3	---	-0.0167582	0.00372748	0.693655
4	35499410	chr4:35499410:A:G	rs7657022	A	G	0.0182908	Intergenic	Intergenic	7.34e-13	G	A	0.461409	7542	3	+--	0.0216376	0.0461519	0.537335
4	35513090	chr4:35513090:A:T	rs55900829	A	T	0.0191319	Intergenic	Intergenic	5.63e-12	T	A	0.490326	7542	3	++-	0.0262171	0.051943	0.455631
4	67151992	chr4:67151992:C:T	rs112725451	C	T	0.026092	Intergenic	Intergenic	1.65e-14	T	C	0.195252	7542	3	+++	0.0503846	0.0301515	0.251228
4	93131703	chr4:93131703:C:G	rs1160685	C	G	0.0153017	Intron:GRID2	GRID2/NM_001286838:+:Intron|GRID2/NM_001510:+:Intron	2.31e-09	G	C	0.349234	7542	3	-++	0.0010209	0.0301515	0.978315
4	93629299	chr4:93629299:G:T	rs1435479	G	T	0.0163905	Intron:GRID2	GRID2/NM_001286838:+:Intron|GRID2/NM_001510:+:Intron	5.68e-09	T	G	0.240919	7542	3	-++	0.0294261	0.0234179	0.467267
4	111546456	chr4:111546456:G:A	rs3934797	G	A	-0.0212975	Intergenic	Intergenic	1.12e-10	A	G	0.153472	7542	3	---	-0.102485	0.0304657	0.0361202
4	135485000	chr4:135485000:C:T	rs71602617	C	T	-0.0177655	Intergenic	Intergenic	2.1e-08	T	C	0.16082	7542	3	+--	-0.0188747	0.0391763	0.696204
4	136553628	chr4:136553628:G:A	rs7696257	G	A	0.0153313	Intergenic	Intergenic	6.78e-09	A	G	0.293757	7542	3	-+-	-0.0348929	0.0259845	0.383231
4	139965809	chr4:139965809:G:A	rs13109980	G	A	-0.0221816	Intron:MAML3	MAML3/NM_018717:-:Intron	3.37e-16	A	G	0.219079	7542	3	--+	-0.00367865	0.0577815	0.932157
4	142588995	chr4:142588995:A:G	rs1116690	A	G	0.0162912	Intron:INPP4B	INPP4B/NM_001101669:-:Intron|INPP4B/NM_003866:-:Intron|INPP4B/NM_001331040:-:Intron	2.16e-08	G	A	0.339945	7542	3	+++	0.0885066	0.00956076	0.019755
4	146876761	chr4:146876761:T:C	rs13110073	T	C	-0.0246426	Intron:TTC29	TTC29/NM_031956:-:Intron|TTC29/NM_001317806:-:Intron|TTC29/NR_133922:-:Intron|TTC29/NM_001300761:-:Intron	3.24e-21	C	T	0.40795	7542	3	++-	0.0291889	0.0445971	0.411808
4	147064079	chr4:147064079:C:T	rs28717373	C	T	-0.0164657	Intergenic	Intergenic	6.16e-10	T	C	0.292414	7542	3	-+-	-0.0282632	0.0595373	0.459659
4	175954644	chr4:175954644:G:C	rs62340589	G	C	0.0174134	Intron:GPM6A	GPM6A/NM_001261447:-:Intron|GPM6A/NR_048571:-:Intron|GPM6A/NM_201592:-:Intron|GPM6A/NM_005277:-:Intron	4.31e-08	C	G	0.11781	7542	3	+-+	-0.00215842	0.0351745	0.969545
5	30841947	chr5:30841947:T:G	rs12517438	T	G	0.0153545	Intergenic	Intergenic	1.89e-09	G	T	0.318728	7542	3	+++	0.106718	0.052086	0.00738835
5	43190545	chr5:43190545:G:C	rs35375873	G	C	-0.0270102	Intergenic	Intergenic	3.29e-11	C	G	0.0613425	7542	3	+--	-0.146662	0.0701345	0.0485134
5	51525504	chr5:51525504:A:T	rs986714	A	T	-0.0160308	Intergenic	Intergenic	4.13e-10	T	A	0.441039	7542	3	+-+	0.0399814	0.0369773	0.248749
5	60825444	chr5:60825444:T:C	rs71592686	T	C	0.0207374	Intron:ELOVL7	ELOVL7/NM_001104558:-:Intron|ELOVL7/NM_024930:-:Intron|ELOVL7/NM_001297618:-:Intron|ELOVL7/NM_001297617:-:Intron	3.85e-13	C	T	0.195747	7542	3	---	-0.0721477	0.0358302	0.107713
5	80012492	chr5:80012492:G:A	rs2028269	G	A	0.0161645	Intron:THBS4	THBS4/NM_001306213:+:Intron|THBS4/NM_001306212:+:Intron	5.19e-10	A	G	0.43285	7542	3	+-+	0.0230868	0.0315661	0.51051
5	80968046	chr5:80968046:T:G	rs6874731	T	G	0.0153179	Intron:RASGRF2	RASGRF2/NM_006909:+:Intron	1.83e-09	G	T	0.396513	7542	3	+--	-0.0261379	0.048005	0.472711
5	88389683	chr5:88389683:C:T	rs6452785	C	T	-0.0268827	Intron:TMEM161B-AS1	TMEM161B-AS1/NR_039995:+:Intron|TMEM161B-AS1/NR_039993:+:Intron|TMEM161B-AS1/NR_039994:+:Intron|TMEM161B-AS1/NR_105019:+:Intron	4.69e-26	T	C	0.349801	7542	3	+--	-0.0149213	0.0280116	0.696231
5	89578015	chr5:89578015:A:T	rs10805858	A	T	0.0181241	Intergenic	Intergenic	1.88e-11	T	A	0.34926	7542	3	+++	0.0744171	0.0361174	0.0465404
5	94862585	chr5:94862585:C:T	rs42417	C	T	0.0169296	Intron:MCTP1	MCTP1/NM_001297777:-:Intron|MCTP1/NM_024717:-:Intron|MCTP1/NM_001002796:-:Intron	8.27e-10	T	C	0.34656	7542	3	++-	0.0527545	0.0375014	0.150754
5	104593887	chr5:104593887:T:C	rs72780746	T	C	-0.025763	Intergenic	Intergenic	2.05e-14	C	T	0.164548	7542	3	-++	0.00577985	0.0167938	0.900924
5	107120287	chr5:107120287:C:A	rs10060196	C	A	0.0183116	Intergenic	Intergenic	1.29e-12	A	C	0.287319	7542	3	+-+	0.0503582	0.0456222	0.228266
5	107489917	chr5:107489917:T:A	rs72789626	T	A	-0.0256431	Intron:EFNA5	EFNA5/NM_001962:-:Intron	5.13e-12	A	T	0.0916624	7542	3	++-	-0.00432565	0.0778933	0.94406
5	108029941	chr5:108029941:A:G	rs17165769	A	G	0.0159396	Intron:FBXL17	FBXL17/NM_001163315:-:Intron	9.56e-10	G	A	0.26855	7542	3	--+	-0.0232902	0.0414554	0.580761
5	134529762	chr5:134529762:A:G	rs329124	A	G	-0.0163871	Intron:JADE2	JADE2/NM_001308143:+:Intron|JADE2/NM_001289984:+:Intron|JADE2/NM_001289985:+:Intron|JADE2/NM_015288:+:Intron	1.96e-10	G	A	0.463221	7542	3	-+-	-0.0179356	0.0255943	0.607333
5	155460086	chr5:155460086:C:T	rs1385108	C	T	0.0187045	Intergenic	Intergenic	3.84e-10	T	C	0.270104	7542	3	--+	-0.00440451	0.0273091	0.910844
5	158280563	chr5:158280563:C:T	rs1173461	C	T	0.0166092	Intergenic	Intergenic	9.51e-10	T	C	0.297185	7542	3	-++	0.0176789	0.0290757	0.641293
5	161591265	chr5:161591265:T:G	rs11956866	T	G	-0.0148382	Intergenic	Intergenic	7.82e-09	G	T	0.376845	7542	3	+++	0.0181414	0.00605706	0.617636
5	165669430	chr5:165669430:T:G	rs3909281	T	G	0.0210672	Intergenic	Intergenic	1.62e-16	G	T	0.318333	7542	3	+++	0.0442622	0.00420448	0.267703
5	166000275	chr5:166000275:C:T	rs3843905	C	T	-0.0151458	Intergenic	Intergenic	5.41e-09	T	C	0.348339	7542	3	--+	0.00490288	0.0508776	0.89481
5	166636675	chr5:166636675:A:G	rs79476395	A	G	0.0333743	Intergenic	Intergenic	1.04e-11	G	A	0.0728413	7542	3	++-	0.00169761	0.0109005	0.979832
5	167351498	chr5:167351498:C:T	rs6890961	C	T	-0.0193109	Intron:TENM2	TENM2/NM_001122679:+:Intron	2.13e-13	T	C	0.375143	7542	3	---	-0.0576572	0.0388679	0.112509
5	167562508	chr5:167562508:A:G	rs4044321	A	G	-0.022641	Intron:TENM2	TENM2/NM_001122679:+:Intron	1.75e-17	G	A	0.413896	7542	3	+--	0.0122299	0.0232385	0.729788
5	168187966	chr5:168187966:T:A	rs2173019	T	A	0.028207	Intron:TENM2	TENM2/NM_001122679:+:Intron|TENM2/NM_001080428:+:Intron	2.98e-17	A	T	0.300987	7542	3	+++	0.0663025	0.0268858	0.0954851
5	170872912	chr5:170872912:T:C	rs10042827	T	C	0.0167171	Intron:RANBP17	RANBP17/NM_022897:+:Intron	9.41e-10	C	T	0.294269	7542	3	-+-	-0.038761	0.0273948	0.327171
5	173861531	chr5:173861531:C:T	rs359431	C	T	-0.0141982	Intergenic	Intergenic	3.16e-08	T	C	0.406152	7542	3	--+	-0.0217652	0.0263263	0.542412
6	26171022	chr6:26171022:T:C	rs1059490	T	C	-0.0185935	Utr3:HIST1H2BD	HIST1H2BD/NM_138720:+:Utr3:Exon	2.16e-12	C	T	0.321908	7542	3	---	-0.0288156	0.00370396	0.434946
6	26571401	chr6:26571401:T:A	rs6932350	T	A	0.0149684	Intron:LOC105374988	LOC105374988/NR_134611:+:Intron	5.13e-09	A	T	0.28651	7542	3	-++	0.0311934	0.0461465	0.4583
6	41934025	chr6:41934025:C:T	rs3218116	C	T	-0.019843	Intergenic	Intergenic	1.05e-11	T	C	0.144516	7542	3	---	-0.141464	0.0307459	0.00647355
6	53030432	chr6:53030432:T:G	rs160631	T	G	-0.0172628	Intron:ICK	ICK/NM_014920:-:Intron|ICK/NM_016513:-:Intron	1.87e-09	G	T	0.355537	7542	3	--+	-0.000602405	0.0374173	0.987191
6	66811329	chr6:66811329:T:G	rs7743165	T	G	0.0192559	Intergenic	Intergenic	4.15e-14	G	T	0.415424	7542	3	--+	-0.00403501	0.0163109	0.911
6	68760817	chr6:68760817:G:A	rs10945141	G	A	0.0181417	Intron:ADGRB3	ADGRB3/NM_001704:+:Intron	3.59e-10	A	G	0.250388	7542	3	-+-	-0.0200866	0.0784785	0.618073
6	91516891	chr6:91516891:G:C	rs17554906	G	C	0.0141849	Intergenic	Intergenic	3.14e-08	C	G	0.322503	7542	3	++-	0.0089843	0.0209313	0.812548
6	93465561	chr6:93465561:A:G	rs619087	A	G	0.0142703	Intergenic	Intergenic	3.1e-08	G	A	0.459489	7542	3	+++	0.0307309	0.0146722	0.380388
6	97255000	chr6:97255000:G:A	rs6568832	G	A	0.018869	Intron:MIR548H3|MMS22L	MIR548H3/NR_031679:-:Intron|MMS22L/NM_001350600:-:Intron|MMS22L/NM_198468:-:Intron|MMS22L/NM_001350599:-:Intron	1.74e-10	A	G	0.375277	7542	3	--+	0.000136907	0.0693481	0.997015
6	98189029	chr6:98189029:G:A	rs12195240	G	A	0.0249108	Intergenic	Intergenic	1.08e-18	A	G	0.23295	7542	3	-++	-0.00439867	0.074242	0.915251
6	99899869	chr6:99899869:C:T	rs6936160	C	T	0.0201068	Intergenic	Intergenic	4.2e-13	T	C	0.377644	7542	3	-+-	-0.0278366	0.0489022	0.449173
6	100881297	chr6:100881297:A:C	rs12530388	A	C	-0.0183617	Utr5:ASCC3	ASCC3/NM_006828:-:Utr5:Exon|ASCC3/NM_001284271:-:Utr5:Exon|ASCC3/NM_022091:-:Utr5:Exon	5.83e-13	C	A	0.469521	7542	3	--+	0.00427948	0.0268916	0.902779
6	108672958	chr6:108672958:A:G	rs3800227	A	G	0.017178	Intron:FOXO3	FOXO3/NM_201559:+:Intron|FOXO3/NM_001455:+:Intron	3.64e-09	G	A	0.265499	7542	3	+++	0.0457256	0.0325708	0.262611
6	111337168	chr6:111337168:G:T	rs118202	G	T	-0.0367484	Intron:REV3L	REV3L/NM_002912:-:Intron|REV3L/NM_001286432:-:Intron|REV3L/NM_001286431:-:Intron	1.9e-29	T	G	0.327444	7542	3	-+-	-0.0333577	0.0510468	0.389709
6	156110722	chr6:156110722:A:C	rs73008357	A	C	-0.0223095	Intergenic	Intergenic	2.44e-08	C	A	0.0688226	7542	3	---	-0.180513	0.0232007	0.0101714
6	157317226	chr6:157317226:T:C	rs9331343	T	C	-0.0141345	Intron:TMEM242	TMEM242/NM_018452:-:Intron	3.9e-08	C	T	0.379521	7542	3	--+	-0.0684931	0.0414931	0.0631929
6	158461288	chr6:158461288:G:A	rs10698713	G	A	-0.033517	Intron:TULP4	TULP4/NM_001007466:+:Intron|TULP4/NM_020245:+:Intron	2.38e-09	A	G	0.0342729	7542	3	+--	-0.0972777	0.183905	0.315913
7	1664039	chr7:1664039:T:C	rs10272990	T	C	-0.0209215	Intergenic	Intergenic	1.27e-14	C	T	0.410591	7542	3	++-	0.0308093	0.0206428	0.394101
7	3463575	chr7:3463575:G:C	rs13237637	G	C	-0.0236823	Intron:SDK1	SDK1/NM_152744:+:Intron	1.54e-20	C	G	0.33321	7542	3	-+-	-0.0335051	0.0254858	0.398023
7	69967325	chr7:69967325:A:C	rs79631993	A	C	-0.0170343	Intron:AUTS2	AUTS2/NM_001127232:+:Intron|AUTS2/NM_001127231:+:Intron|AUTS2/NM_015570:+:Intron	3.67e-08	C	A	0.395647	7542	3	-+-	-0.0715888	0.0397368	0.0468552
7	70019380	chr7:70019380:G:A	rs7809303	G	A	-0.0214188	Intron:AUTS2	AUTS2/NM_001127232:+:Intron|AUTS2/NM_001127231:+:Intron|AUTS2/NM_015570:+:Intron	3.48e-15	A	G	0.398082	7542	3	-+-	-0.0702737	0.0400699	0.0513368
7	78142666	chr7:78142666:C:T	rs7802996	C	T	-0.0208847	Intron:MAGI2	MAGI2/NM_001301128:-:Intron|MAGI2/NM_012301:-:Intron	1.06e-09	T	C	0.0888577	7542	3	++-	0.0256596	0.162991	0.687099
7	78510264	chr7:78510264:G:T	rs1030015	G	T	0.0142896	Intron:MAGI2	MAGI2/NM_001301128:-:Intron|MAGI2/NM_012301:-:Intron	2.15e-08	T	G	0.360489	7542	3	-++	0.00604321	0.0513447	0.872278
7	88813254	chr7:88813254:T:C	rs4727189	T	C	0.0148604	Intron:ZNF804B	ZNF804B/NM_181646:+:Intron	3e-08	C	T	0.430806	7542	3	---	-0.0156951	0.00496856	0.657344
7	91652094	chr7:91652094:C:G	rs76841737	C	G	-0.0231488	Intergenic	Intergenic	3.26e-08	G	C	0.169603	7542	3	---	-0.0607708	0.0201352	0.202622
7	96999791	chr7:96999791:C:A	rs11768481	C	A	-0.0185561	Intron:DLX6-AS1	DLX6-AS1/NR_015448:-:Intron	5.23e-12	A	C	0.193269	7542	3	---	-0.042153	0.0198843	0.367036
7	98077757	chr7:98077757:G:T	rs1799068	G	T	0.0166096	Intergenic	Intergenic	2.59e-10	T	G	0.422632	7542	3	++-	-1.30516e-05	0.0317051	0.999705
7	111460529	chr7:111460529:T:C	rs11766326	T	C	-0.017544	Intron:IMMP2L	IMMP2L/NM_032549:-:Intron|IMMP2L/NM_001350963:-:Intron|IMMP2L/NM_001244606:-:Intron|IMMP2L/NM_001350960:-:Intron|IMMP2L/NM_001350961:-:Intron|IMMP2L/NM_001350959:-:Intron|IMMP2L/NM_001350962:-:Intron	1.79e-11	C	T	0.400146	7542	3	-++	0.000553819	0.0379632	0.987799
7	115300105	chr7:115300105:G:A	rs6968380	G	A	-0.0234192	Intergenic	Intergenic	1.05e-17	A	G	0.312949	7542	3	-++	0.00167894	0.0293253	0.964725
7	117883655	chr7:117883655:A:G	rs10233018	A	G	0.0246124	Intergenic	Intergenic	4.77e-22	G	A	0.457308	7542	3	-++	0.00160177	0.00668329	0.96418
7	122314655	chr7:122314655:G:A	rs10953957	G	A	0.0144058	Intergenic	Intergenic	3.66e-08	A	G	0.338819	7542	3	+-+	0.0240684	0.0199496	0.518575
7	132909071	chr7:132909071:G:A	rs77283305	G	A	-0.015196	Intron:CHCHD3	CHCHD3/NM_017812:-:Intron|CHCHD3/NM_001317177:-:Intron|CHCHD3/NR_133671:-:Intron	3.91e-08	A	G	0.175049	7542	3	+++	0.0766157	0.0162935	0.10851
7	133905093	chr7:133905093:G:A	rs10279261	G	A	-0.0188726	Intron:EXOC4	EXOC4/NM_021807:+:Intron	6.05e-13	A	G	0.261626	7542	3	+++	0.0422304	0.0177081	0.336573
7	134155899	chr7:134155899:T:C	rs1561112	T	C	-0.0152438	Intron:LRGUK	LRGUK/NM_144648:+:Intron	3.84e-09	C	T	0.362472	7542	3	+--	-0.0387091	0.0315586	0.288776
8	10285654	chr8:10285654:A:G	rs2952251	A	G	0.0164125	Intron:MSRA	MSRA/NM_001135670:+:Intron|MSRA/NM_012331:+:Intron|MSRA/NM_001135671:+:Intron|MSRA/NM_001199729:+:Intron	4.24e-08	G	A	0.248828	7542	3	+-+	0.00800847	0.026739	0.84396
8	10906145	chr8:10906145:C:G	rs4326350	C	G	-0.0176137	Intron:XKR6	XKR6/NM_173683:-:Intron	5.16e-12	G	C	0.403967	7542	3	-++	-0.0448959	0.0522317	0.210806
8	27487202	chr8:27487202:G:A	rs11780471	G	A	-0.0386779	Intergenic	Intergenic	1.57e-13	A	G	0.0321587	7542	3	+--	-0.167894	0.122295	0.108502
8	27567832	chr8:27567832:C:T	rs11783093	C	T	-0.0471243	Intergenic	Intergenic	2.07e-41	T	C	0.0868337	7542	3	+--	-0.238245	0.0892587	0.000221872
8	27568560	chr8:27568560:T:A	rs1565735	T	A	-0.0191637	Intergenic	Intergenic	1.33e-09	A	T	0.286792	7542	3	---	-0.102688	0.0973676	0.00827611
8	51656889	chr8:51656889:C:T	rs7836565	C	T	-0.0155084	Intron:PXDNL	PXDNL/NM_144651:-:Intron	4.36e-08	T	C	0.377917	7542	3	--+	-0.0110776	0.0406	0.760675
8	58902107	chr8:58902107:G:T	rs13261666	G	T	-0.0199946	Intron:TOX	TOX/NM_014729:-:Intron	4.36e-15	T	G	0.414469	7542	3	---	-0.0344292	0.0113482	0.340386
8	63999464	chr8:63999464:C:G	rs3850736	C	G	0.0191284	Intron:LOC102724623	LOC102724623/NR_125826:-:Intron	6.43e-14	G	C	0.384056	7542	3	++-	0.014662	0.0445732	0.691197
8	90084138	chr8:90084138:C:T	rs2063976	C	T	-0.0201814	Intergenic	Intergenic	7.45e-14	T	C	0.279913	7542	3	+-+	-0.0333187	0.0969746	0.426009
8	91721054	chr8:91721054:C:A	rs6993429	C	A	-0.0190505	Intergenic	Intergenic	9.87e-14	A	C	0.462476	7542	3	+--	-0.0355959	0.0435698	0.309033
8	92035876	chr8:92035876:T:C	rs6986430	T	C	-0.0243377	Intron:RUNX1T1	RUNX1T1/NM_001198634:-:Intron|RUNX1T1/NM_001198633:-:Intron|RUNX1T1/NM_004349:-:Intron|RUNX1T1/NM_175635:-:Intron|RUNX1T1/NM_001198629:-:Intron|RUNX1T1/NM_175634:-:Intron|RUNX1T1/NM_001198628:-:Intron|RUNX1T1/NM_001198679:-:Intron|RUNX1T1/NM_001198632:-:Intron|RUNX1T1/NM_001198631:-:Intron|RUNX1T1/NM_001198630:-:Intron|RUNX1T1/NM_001198626:-:Intron|RUNX1T1/NM_001198627:-:Intron|RUNX1T1/NM_0011986…	1.99e-15	C	T	0.261037	7542	3	-+-	-0.014741	0.029531	0.712957
8	92177786	chr8:92177786:T:G	rs9987376	T	G	-0.0204682	Intergenic	Intergenic	2.01e-15	G	T	0.383038	7542	3	--+	-0.0281849	0.0424315	0.429432
8	114362413	chr8:114362413:C:T	rs290601	C	T	0.0163102	Intergenic	Intergenic	1.14e-08	T	C	0.299573	7542	3	--+	-0.047239	0.0388014	0.218871
9	3025368	chr9:3025368:C:T	rs3847244	C	T	0.0186717	Intergenic	Intergenic	2.6e-13	T	C	0.420547	7542	3	-+-	-0.00679224	0.0517745	0.851599
9	3398679	chr9:3398679:C:T	rs11791671	C	T	0.0278504	Intron:RFX3	RFX3/NM_001282116:-:Intron|RFX3/NM_134428:-:Intron|RFX3/NM_001282117:-:Intron	4.24e-08	T	C	0.0389607	7542	3	-+-	-0.0580412	0.176165	0.530965
9	8282399	chr9:8282399:T:C	rs7024924	T	C	0.0188918	Intergenic	Intergenic	1.9e-08	C	T	0.292253	7542	3	+-+	0.0473967	0.0457011	0.224355
9	10981069	chr9:10981069:T:A	rs6474609	T	A	-0.0155887	Intergenic	Intergenic	1.71e-09	A	T	0.41414	7542	3	++-	0.00243807	0.0054561	0.945582
9	11161799	chr9:11161799:G:C	rs1931431	G	C	0.0182329	Intergenic	Intergenic	8.56e-13	C	G	0.3534	7542	3	-+-	-0.0658821	0.0318678	0.0846673
9	20676455	chr9:20676455:A:G	rs7867822	A	G	-0.015097	Intron:FOCAD	FOCAD/NM_017794:+:Intron	2.76e-08	G	A	0.378194	7542	3	+++	0.0662678	0.019489	0.0683752
9	23831660	chr9:23831660:T:C	rs10966092	T	C	-0.0204862	Intron:ELAVL2	ELAVL2/NM_001351466:-:Intron|ELAVL2/NM_001351456:-:Intron|ELAVL2/NM_001351462:-:Intron|ELAVL2/NM_001351460:-:Intron	1.12e-12	C	T	0.175856	7542	3	---	-0.0449243	0.0243326	0.333283
9	29747490	chr9:29747490:T:A	rs10969352	T	A	0.0143467	Intergenic	Intergenic	1.82e-08	A	T	0.469625	7542	3	+--	-0.0188644	0.0235461	0.588204
9	78739213	chr9:78739213:G:A	rs4877285	G	A	-0.0181318	Intergenic	Intergenic	2.1e-11	A	G	0.388437	7542	3	-+-	-0.0425867	0.0436615	0.240738
9	78829188	chr9:78829188:C:T	rs1930371	C	T	-0.017242	Intergenic	Intergenic	7.09e-09	T	C	0.276066	7542	3	---	-0.0385799	0.0237771	0.333504
9	84092374	chr9:84092374:G:A	rs2378662	G	A	0.0152121	Intron:LOC101927575	LOC101927575/NR_110995:+:Intron	2.67e-09	A	G	0.262258	7542	3	-++	0.0189793	0.047322	0.667106
9	117756833	chr9:117756833:T:C	rs1927901	T	C	-0.0141755	Intergenic	Intergenic	3.1e-08	C	T	0.397586	7542	3	+--	-0.00209017	0.0398022	0.953634
9	119299670	chr9:119299670:C:T	rs4837631	C	T	-0.0153574	Intron:BRINP1	BRINP1/NM_014618:-:Intron	2.03e-09	T	C	0.435086	7542	3	---	-0.0640491	0.0177275	0.0688986
9	125310818	chr9:125310818:G:A	rs1759433	G	A	0.0153647	Intron:GAPVD1	GAPVD1/NM_001330778:+:Intron|GAPVD1/NM_001330777:+:Intron|GAPVD1/NM_001282681:+:Intron|GAPVD1/NM_001354294:+:Intron|GAPVD1/NM_001354298:+:Intron|GAPVD1/NR_148733:+:Intron|GAPVD1/NM_001354300:+:Intron|GAPVD1/NM_001354295:+:Intron|GAPVD1/NR_148732:+:Intron|GAPVD1/NM_015635:+:Intron|GAPVD1/NM_001282680:+:Intron|GAPVD1/NM_001354297:+:Intron|GAPVD1/NM_001282679:+:Intron|GAPVD1/NM_001354301:+:Intron|GA…	1.69e-09	A	G	0.320633	7542	3	---	-0.0470743	0.0309691	0.241995
9	131459201	chr9:131459201:A:G	rs34553878	A	G	0.0246707	Nonsynonymous:PRRC2B	PRRC2B/NM_013318:+:Nonsynonymous(ATG/Met/M->GTG/Val/V:Base1250/6690:Codon417/2230:Exon10/31):Exon	1.17e-09	G	A	0.0766077	7542	3	--+	-0.104438	0.0708911	0.118355
9	132031876	chr9:132031876:T:G	rs7026534	T	G	-0.016603	Intron:MED27	MED27/NM_001253881:-:Intron|MED27/NM_004269:-:Intron	2.68e-09	G	T	0.389456	7542	3	+--	-0.014336	0.0231783	0.688046
9	135097939	chr9:135097939:C:G	rs10858334	C	G	0.022871	Utr3:OLFM1	OLFM1/NM_014279:+:Intron|OLFM1/NM_006334:+:Utr3:Exon|OLFM1/NM_001282612:+:Intron|OLFM1/NM_001282611:+:Intron	1.18e-09	G	C	0.0840199	7542	3	-++	0.0486983	0.0304996	0.458662
10	8761588	chr10:8761588:T:C	rs10905461	T	C	-0.0163915	Intergenic	Intergenic	2.36e-08	C	T	0.317032	7542	3	+--	-0.0298501	0.0424698	0.437498
10	10001196	chr10:10001196:T:A	rs7920501	T	A	-0.0155168	Intergenic	Intergenic	1.25e-09	A	T	0.406234	7542	3	+-+	0.00285353	0.0484356	0.935786
10	11091860	chr10:11091860:A:G	rs1291821	A	G	0.014493	Intron:CELF2|CELF2-AS2	CELF2/NM_001326318:+:Intron|CELF2/NM_001326317:+:Intron|CELF2/NM_001326321:+:Intron|CELF2/NM_001326320:+:Intron|CELF2/NM_001326319:+:Intron|CELF2/NM_001326323:+:Intron|CELF2/NM_001326324:+:Intron|CELF2/NM_001326325:+:Intron|CELF2/NM_001326326:+:Intron|CELF2/NM_001326327:+:Intron|CELF2/NM_001326328:+:Intron|CELF2/NM_001326330:+:Intron|CELF2/NM_001326329:+:Intron|CELF2/NM_001326333:+:Intron|CELF2/N…	1.39e-08	G	A	0.273962	7542	3	+--	-0.0549042	0.04302	0.201864
10	13491053	chr10:13491053:C:T	rs11258417	C	T	-0.0145136	Intron:BEND7	BEND7/NM_152751:-:Intron|BEND7/NM_001100912:-:Intron	2.71e-08	T	C	0.313056	7542	3	+-+	0.0131761	0.0183961	0.727375
10	21744013	chr10:21744013:A:G	rs7072776	A	G	-0.0219747	Intergenic	Intergenic	5.66e-15	G	A	0.397086	7542	3	+-+	0.0462966	0.0243164	0.19822
10	36345196	chr10:36345196:G:A	rs2796793	G	A	0.0144814	Intergenic	Intergenic	1.55e-08	A	G	0.40008	7542	3	+++	0.0434246	0.0178836	0.223392
10	54938414	chr10:54938414:T:C	rs1733760	T	C	0.0147734	Intron:PCDH15	PCDH15/NM_001354404:-:Intron	6.7e-09	C	T	0.350605	7542	3	-+-	-0.00920213	0.0322743	0.811816
10	61915126	chr10:61915126:G:C	rs7921378	G	C	-0.0233135	Intron:ARID5B	ARID5B/NM_032199:+:Intron	6.1e-20	C	G	0.467091	7542	3	-+-	-0.0345805	0.0291416	0.319928
10	101427081	chr10:101427081:G:A	rs7901883	G	A	-0.0192575	Intron:BTRC	BTRC/NM_003939:+:Intron|BTRC/NM_001256856:+:Intron|BTRC/NM_033637:+:Intron	1.98e-10	A	G	0.341359	7542	3	-++	-0.0163438	0.0356048	0.663816
10	102200594	chr10:102200594:T:C	rs11594623	T	C	0.0274396	Intergenic	Intergenic	7.45e-20	C	T	0.150833	7542	3	---	-0.0420019	0.0335349	0.400805
10	102360765	chr10:102360765:C:G	rs11191269	C	G	0.0176426	Intron:GBF1	GBF1/NM_004193:+:Intron|GBF1/NM_001199379:+:Intron|GBF1/NM_001199378:+:Intron	4.61e-08	G	C	0.133749	7542	3	--+	-0.00386438	0.0647482	0.940615
10	102880295	chr10:102880295:G:A	rs12244388	G	A	0.0258153	Intron:AS3MT|BORCS7-ASMT	BORCS7-ASMT/NR_037644:+:Intron|AS3MT/NM_020682:+:Intron	4.31e-22	A	G	0.376795	7542	3	-++	0.00399892	0.0169957	0.911124
10	104319179	chr10:104319179:C:T	rs34970111	C	T	-0.0145557	Intron:ITPRIP	ITPRIP/NM_001272012:-:Intron|ITPRIP/NM_001272013:-:Intron|ITPRIP/NM_033397:-:Intron	1.28e-08	T	C	0.406328	7542	3	+--	0.00561468	0.0257417	0.875056
10	104700702	chr10:104700702:T:C	rs9787523	T	C	-0.0156273	Intron:SORCS3	SORCS3/NM_014978:+:Intron	1.42e-09	C	T	0.285019	7542	3	---	-0.119403	0.0462292	0.00327313
10	105169555	chr10:105169555:G:A	rs11192347	G	A	-0.02645	Intron:SORCS3	SORCS3/NM_014978:+:Intron	6.15e-10	A	G	0.0942361	7542	3	+++	0.120404	0.0745119	0.043466
10	113618605	chr10:113618605:T:C	rs10885480	T	C	-0.0186775	Intron:NRAP	NRAP/NM_006175:-:Intron|NRAP/NM_001322945:-:Intron|NRAP/NM_198060:-:Intron|NRAP/NM_001261463:-:Intron	3.83e-11	C	T	0.196119	7542	3	+-+	0.0713555	0.0691962	0.116242
10	116919201	chr10:116919201:C:A	rs4752018	C	A	0.0188538	Intron:SHTN1	SHTN1/NM_018330:-:Intron|SHTN1/NM_001258298:-:Intron|SHTN1/NM_001127211:-:Intron|SHTN1/NM_001258299:-:Intron|SHTN1/NM_001258300:-:Intron	4.42e-10	A	C	0.231983	7542	3	-++	0.00527607	0.0541234	0.898188
10	123920903	chr10:123920903:C:G	rs9423279	C	G	-0.0185808	Intergenic	Intergenic	3.06e-12	G	C	0.307273	7542	3	+--	-0.0427639	0.0799033	0.278197
11	27658369	chr11:27658369:C:T	rs6265	C	T	-0.0292755	Nonsynonymous:BDNF	BDNF-AS/NR_033313:+:Exon:Noncoding|BDNF-AS/NR_033315:+:Exon:Noncoding|BDNF-AS/NR_033314:+:Exon:Noncoding|BDNF-AS/NR_002832:+:Exon:Noncoding|BDNF-AS/NR_033312:+:Exon:Noncoding|BDNF/NM_170731:-:Nonsynonymous(GTG/Val/V->ATG/Met/M:Base221/768:Codon74/256:Exon2/2):Exon|BDNF/NM_170735:-:Nonsynonymous(GTG/Val/V->ATG/Met/M:Base197/744:Codon66/248:Exon1/1):Exon|BDNF/NM_001709:-:Nonsynonymous(GTG/Val/V->AT…	2.81e-19	T	C	0.111063	7542	3	+--	-0.0291325	0.0492148	0.609801
11	28631449	chr11:28631449:A:G	rs4275621	A	G	-0.0213674	Intergenic	Intergenic	3.76e-16	G	A	0.384403	7542	3	--+	-0.0199643	0.0292612	0.577797
11	41414747	chr11:41414747:G:A	rs2939756	G	A	-0.0156997	Intron:LRRC4C	LRRC4C/NM_020929:-:Intron|LRRC4C/NM_001258419:-:Intron	7.45e-10	A	G	0.370784	7542	3	---	-0.0742557	0.0309459	0.0465244
11	42421276	chr11:42421276:T:C	rs1381775	T	C	-0.0156147	Intergenic	Intergenic	2.79e-08	C	T	0.309345	7542	3	+--	0.0641525	0.0655344	0.0914093
11	46057105	chr11:46057105:G:A	rs2959084	G	A	0.0170799	Intron:PHF21A	PHF21A/NM_016621:-:Intron|PHF21A/NM_001352026:-:Intron|PHF21A/NM_001101802:-:Intron|PHF21A/NM_001352030:-:Intron|PHF21A/NM_001352031:-:Intron|PHF21A/NM_001352027:-:Intron|PHF21A/NM_001352028:-:Intron|PHF21A/NR_147890:-:Intron|PHF21A/NM_001352025:-:Intron|PHF21A/NM_001352032:-:Intron|PHF21A/NM_001352029:-:Intron	9.82e-10	A	G	0.28556	7542	3	+++	0.0277927	0.0116958	0.488365
11	46372024	chr11:46372024:T:C	rs3740977	T	C	0.019474	Intron:DGKZ	DGKZ/NM_201532:+:Intron|DGKZ/NM_201533:+:Intron|DGKZ/NM_001199268:+:Intron|DGKZ/NM_003646:+:Intron|DGKZ/NM_001199267:+:Intron|DGKZ/NM_001199266:+:Intron|DGKZ/NM_001105540:+:Intron	1.17e-08	C	T	0.162241	7542	3	++-	0.0519173	0.059755	0.273092
11	64366080	chr11:64366080:C:T	rs61886926	C	T	-0.0179401	Intron:RPS6KA4	RPS6KA4/NM_001318361:+:Intron|RPS6KA4/NM_003942:+:Intron|RPS6KA4/NM_001300802:+:Intron|RPS6KA4/NM_001006944:+:Intron	7.3e-12	T	C	0.245162	7542	3	-+-	-0.00878913	0.0142869	0.836967
11	64717721	chr11:64717721:C:T	rs61884449	C	T	0.0199753	Intron:NRXN2	NRXN2/NM_138732:-:Intron|NRXN2/NM_015080:-:Intron	2.32e-08	T	C	0.154036	7542	3	-+-	-0.0275978	0.0318857	0.565774
11	65793997	chr11:65793997:C:T	rs644740	C	T	-0.0140785	Intron:OVOL1	OVOL1/NM_004561:+:Intron	3.67e-08	T	C	0.389882	7542	3	+++	0.0511615	0.0108881	0.15398
11	86269916	chr11:86269916:A:G	rs7929518	A	G	0.0192363	Intron:EED	EED/NM_001330334:+:Intron|EED/NM_003797:+:Intron|EED/NM_001308007:+:Intron	2.55e-10	G	A	0.317539	7542	3	-+-	0.0200833	0.0324849	0.593185
11	92556568	chr11:92556568:G:A	rs586699	G	A	-0.0148033	Intron:FAT3	FAT3/NM_001008781:+:Intron	7.29e-09	A	G	0.433374	7542	3	+-+	0.0440513	0.052307	0.2175
11	113042089	chr11:113042089:T:C	rs2155646	T	C	0.0377772	Intron:NCAM1	NCAM1/NM_001242608:+:Intron|NCAM1/NM_000615:+:Intron|NCAM1/NM_181351:+:Intron|NCAM1/NM_001076682:+:Intron|NCAM1/NM_001242607:+:Intron	9.44e-48	C	T	0.405655	7542	3	-++	0.0214953	0.0239602	0.544147
11	113789854	chr11:113789854:A:G	rs1713676	A	G	-0.0167262	Intergenic	Intergenic	5.38e-11	G	A	0.349639	7542	3	+++	0.0482095	0.0099809	0.203035
11	114123783	chr11:114123783:G:A	rs238896	G	A	-0.0168674	Intron:ZBTB16	ZBTB16/NM_006006:+:Intron|ZBTB16/NM_001354750:+:Intron|ZBTB16/NM_001354751:+:Intron|ZBTB16/NM_001018011:+:Intron|ZBTB16/NM_001354752:+:Intron	3.65e-11	A	G	0.320712	7542	3	--+	-0.0362581	0.0281918	0.382642
11	121660179	chr11:121660179:A:G	rs540860	A	G	0.0176086	Intergenic	Intergenic	5.75e-12	G	A	0.357495	7542	3	+++	0.0582736	0.0355928	0.117693
11	121763626	chr11:121763626:G:T	rs1944689	G	T	0.01768	Intergenic	Intergenic	1.27e-08	T	G	0.333716	7542	3	--+	-0.0125786	0.0249487	0.742556
11	122152479	chr11:122152479:A:G	rs1834306	A	G	-0.0144852	Intron:MIR100HG	MIR100HG/NR_137184:-:Intron|MIR100HG/NR_137185:-:Intron|MIR100HG/NR_137181:-:Intron|MIR100HG/NR_137183:-:Intron|MIR100HG/NR_137187:-:Intron|MIR100HG/NR_137186:-:Intron|MIR100HG/NR_137194:-:Intron|MIR100HG/NR_137188:-:Intron|MIR100HG/NR_137182:-:Intron|MIR100HG/NR_024430:-:Intron|MIR100HG/NR_137192:-:Intron|MIR100HG/NR_137180:-:Intron|MIR100HG/NR_137193:-:Intron|MIR100HG/NR_137179:-:Intron	1.96e-08	G	A	0.384775	7542	3	++-	-0.000417156	0.0360161	0.990972
11	132096370	chr11:132096370:C:T	rs1106363	C	T	0.0173746	Intron:NTM	NTM/NM_001048209:+:Intron|NTM/NM_001352005:+:Intron|NTM/NR_147848:+:Intron|NTM/NM_001352003:+:Intron|NTM/NM_001352007:+:Intron|NTM/NM_001352001:+:Intron|NTM/NM_001352006:+:Intron|NTM/NR_147849:+:Intron|NTM/NM_001352009:+:Intron|NTM/NR_147850:+:Intron|NTM/NM_001144059:+:Intron|NTM/NR_147854:+:Intron|NTM/NM_016522:+:Intron|NTM/NM_001144058:+:Intron|NTM/NR_147852:+:Intron|NTM/NR_147853:+:Intron|NTM/…	9.2e-11	T	C	0.349496	7542	3	-++	0.0235463	0.0352969	0.517808
11	132228311	chr11:132228311:G:A	rs2010921	G	A	0.0174291	Intron:NTM	NTM/NM_001048209:+:Intron|NTM/NM_001352005:+:Intron|NTM/NR_147848:+:Intron|NTM/NM_001352003:+:Intron|NTM/NM_001352007:+:Intron|NTM/NM_001352001:+:Intron|NTM/NM_001352006:+:Intron|NTM/NR_147849:+:Intron|NTM/NM_001352009:+:Intron|NTM/NR_147850:+:Intron|NTM/NM_001144059:+:Intron|NTM/NR_147854:+:Intron|NTM/NM_016522:+:Intron|NTM/NM_001144058:+:Intron|NTM/NR_147852:+:Intron|NTM/NR_147853:+:Intron|NTM/…	2.47e-10	A	G	0.198127	7542	3	+-+	-0.0193341	0.107114	0.676543
12	16595787	chr12:16595787:A:G	rs11057005	A	G	-0.0157139	Intron:LMO3	LMO3/NM_018640:-:Intron|LMO3/NR_045014:-:Intron|LMO3/NM_001001395:-:Intron|LMO3/NM_001243612:-:Intron|LMO3/NM_001243611:-:Intron|LMO3/NM_001243610:-:Intron|LMO3/NM_001243609:-:Intron|LMO3/NR_045013:-:Intron|LMO3/NM_001243613:-:Intron|LMO3/NR_045012:-:Intron	9.12e-10	G	A	0.280313	7542	3	++-	-0.0295692	0.0437701	0.483414
12	49558611	chr12:49558611:C:T	rs13906	C	T	-0.0245297	Utr3:MCRS1	MCRS1/NM_001278341:-:Utr3:Exon|MCRS1/NM_006337:-:Utr3:Exon|MCRS1/NM_001012300:-:Utr3:Exon	1.98e-09	T	C	0.271621	7542	3	+--	0.00861713	0.0198361	0.837923
12	56080696	chr12:56080696:A:G	rs4759229	A	G	0.0155696	Intron:ERBB3	ERBB3/NM_001982:+:Intron|ERBB3/NM_001005915:+:Intron	6.53e-09	G	A	0.34066	7542	3	+++	0.0538612	0.0288024	0.143998
12	69261387	chr12:69261387:A:G	rs7969559	A	G	-0.0170159	Intron:CPSF6	CPSF6/NM_007007:+:Intron|CPSF6/NM_001300947:+:Intron	1.53e-09	G	A	0.278572	7542	3	+--	0.015267	0.0409307	0.69812
12	74869413	chr12:74869413:T:C	rs7134009	T	C	-0.0157969	Intergenic	Intergenic	4.3e-08	C	T	0.337568	7542	3	--+	-0.0478641	0.0446602	0.200058
12	112180542	chr12:112180542:A:C	rs77215829	A	C	-0.0240447	Intron:HECTD4	HECTD4/NM_001109662:-:Intron	2.02e-10	C	A	0.12103	7542	3	+--	-0.0477575	0.0505924	0.370897
12	120645476	chr12:120645476:G:A	rs1109480	G	A	-0.0166917	Intron:CABP1	CABP1/NM_001033677:+:Intron	1.84e-10	A	G	0.271046	7542	3	-+-	-0.0340461	0.0438717	0.391297
12	132804204	chr12:132804204:G:A	rs11611651	G	A	0.0271143	Intron:GOLGA3	GOLGA3/NM_005895:-:Intron|GOLGA3/NM_001172557:-:Intron	2.05e-09	A	G	0.0455308	7542	3	+-+	0.0501878	0.0772497	0.555953
13	37598730	chr13:37598730:G:A	rs17197663	G	A	-0.0215874	Utr5:POSTN	POSTN/NM_001286667:-:Utr5:Exon|POSTN/NM_001135936:-:Utr5:Exon|POSTN/NM_001286666:-:Utr5:Exon|POSTN/NM_001135935:-:Utr5:Exon|POSTN/NM_001135934:-:Utr5:Exon|POSTN/NM_001330517:-:Utr5:Exon|POSTN/NM_001286665:-:Utr5:Exon|POSTN/NM_006475:-:Utr5:Exon	2.06e-08	A	G	0.0716944	7542	3	-+-	-0.0362775	0.0796081	0.598935
13	37785539	chr13:37785539:C:T	rs4264267	C	T	0.0147921	Intron:TRPC4	TRPC4/NM_001135958:-:Intron|TRPC4/NM_001354806:-:Intron|TRPC4/NM_016179:-:Intron|TRPC4/NM_001135957:-:Intron|TRPC4/NM_001135956:-:Intron|TRPC4/NM_001354799:-:Intron|TRPC4/NM_003306:-:Intron|TRPC4/NM_001135955:-:Intron	6.82e-09	T	C	0.431909	7542	3	--+	0.0184201	0.0294968	0.601967
13	55260794	chr13:55260794:G:A	rs61959481	G	A	-0.0203442	Intergenic	Intergenic	7.95e-11	A	G	0.116292	7542	3	-++	0.019786	0.04326	0.726826
13	55357289	chr13:55357289:A:C	rs3098272	A	C	-0.0178082	Intergenic	Intergenic	2.08e-08	C	A	0.11654	7542	3	+--	0.00334445	0.0773182	0.952986
13	58690909	chr13:58690909:T:C	rs9538162	T	C	0.0173792	Intergenic	Intergenic	1.76e-11	C	T	0.316913	7542	3	-+-	-0.0572581	0.0460575	0.131819
13	58765147	chr13:58765147:C:T	rs1413119	C	T	-0.0152551	Intergenic	Intergenic	4.77e-09	T	C	0.391503	7542	3	+--	-0.000913978	0.0131757	0.979442
13	58880005	chr13:58880005:C:T	rs56367474	C	T	-0.0172975	Intergenic	Intergenic	4.2e-10	T	C	0.210465	7542	3	-+-	-0.00725872	0.045595	0.867582
13	59297450	chr13:59297450:A:G	rs55786907	A	G	0.0194452	Intergenic	Intergenic	1.84e-08	G	A	0.155964	7542	3	--+	-0.0235757	0.0253814	0.62237
13	60131658	chr13:60131658:T:C	rs4886207	T	C	-0.0162467	Intron:DIAPH3	DIAPH3/NM_001258368:-:Intron|DIAPH3/NM_001258367:-:Intron|DIAPH3/NM_001258366:-:Intron|DIAPH3/NM_001042517:-:Intron|DIAPH3/NM_001258369:-:Intron	8.78e-10	C	T	0.342401	7542	3	++-	-0.00239671	0.0102617	0.947181
13	66375238	chr13:66375238:C:T	rs9540731	C	T	-0.0177303	Intron:PCDH9	PCDH9/NM_001318373:-:Intron|PCDH9/NM_020403:-:Intron|PCDH9/NM_001318372:-:Intron|PCDH9/NM_203487:-:Intron	3.42e-12	T	C	0.415748	7542	3	++-	0.00868832	0.0315246	0.807629
13	79617738	chr13:79617738:T:C	rs9545155	T	C	-0.0160709	Intergenic	Intergenic	3.04e-10	C	T	0.291391	7542	3	+--	-0.0145046	0.00776903	0.728796
13	80617041	chr13:80617041:C:A	rs1772572	C	A	-0.0168681	Intergenic	Intergenic	5.62e-10	A	C	0.335216	7542	3	---	-0.0109733	0.000983614	0.767032
13	96171470	chr13:96171470:G:A	rs75674569	G	A	-0.0253377	Intron:HS6ST3	HS6ST3/NM_153456:+:Intron	2.58e-09	A	G	0.0602446	7542	3	---	-0.113864	0.0667102	0.130026
13	99894196	chr13:99894196:G:A	rs7333559	G	A	-0.0232125	Intron:CLYBL|LOC101927437	CLYBL/NR_104592:+:Intron|LOC101927437/NR_120421:-:Intron	5.94e-14	A	G	0.32898	7542	3	--+	-0.0552131	0.0540193	0.15832
13	99996102	chr13:99996102:T:A	rs1108130	T	A	0.0239436	Exon:LINC00554	LINC00554/NR_047483:-:Exon:Noncoding	1.57e-14	A	T	0.145503	7542	3	+-+	0.0597442	0.0400257	0.267222
13	100600381	chr13:100600381:C:T	rs12855717	C	T	0.0155237	Intergenic	Intergenic	1.22e-09	T	C	0.449161	7542	3	-++	0.0455727	0.04998	0.203674
14	27877296	chr14:27877296:C:A	rs12878369	C	A	0.0174373	Intergenic	Intergenic	1.6e-11	A	C	0.337703	7542	3	-+-	-0.0458011	0.0224686	0.229424
14	28847636	chr14:28847636:T:C	rs2145451	T	C	-0.0200462	Intergenic	Intergenic	5.44e-10	C	T	0.274085	7542	3	++-	0.0480527	0.0218314	0.236392
14	58186796	chr14:58186796:A:G	rs9323328	A	G	-0.014237	Intergenic	Intergenic	2.55e-08	G	A	0.407993	7542	3	---	-0.046084	0.0217069	0.198508
14	77063032	chr14:77063032:G:A	rs1811739	G	A	0.0182718	Intron:LINC02288	LINC02288/NR_110554:+:Intron	5.97e-10	A	G	0.183974	7542	3	+--	0.0100899	0.043871	0.826511
14	79097311	chr14:79097311:T:G	rs8005334	T	G	0.0166734	Intron:NRXN3	NRXN3/NR_073547:+:Intron|NRXN3/NM_001330195:+:Intron|NRXN3/NM_004796:+:Intron	3.44e-10	G	T	0.336196	7542	3	+-+	0.0575014	0.0887785	0.123632
14	79635890	chr14:79635890:A:G	rs34940743	A	G	0.0159249	Intron:NRXN3	NRXN3/NR_073547:+:Intron|NRXN3/NM_001330195:+:Intron|NRXN3/NM_004796:+:Intron|NRXN3/NM_138970:+:Intron|NRXN3/NM_001272020:+:Intron|NRXN3/NM_001105250:+:Intron|NRXN3/NR_073546:+:Intron	2.8e-09	G	A	0.211096	7542	3	-++	0.0734407	0.052214	0.128894
14	97896018	chr14:97896018:C:T	rs2925128	C	T	0.0168199	Intergenic	Intergenic	3.67e-10	T	C	0.402207	7542	3	-+-	-0.00109845	0.0212116	0.975511
14	98131215	chr14:98131215:C:T	rs1381287	C	T	0.0180166	Intergenic	Intergenic	1.81e-12	T	C	0.432075	7542	3	-++	0.00630082	0.0190509	0.857434
14	99227506	chr14:99227506:G:T	rs55913542	G	T	0.0185623	Intron:BCL11B	BCL11B/NM_022898:-:Intron|BCL11B/NM_001282238:-:Intron|BCL11B/NM_001282237:-:Intron|BCL11B/NM_138576:-:Intron	3.25e-08	T	G	0.110709	7542	3	-+-	-0.0188316	0.0379909	0.739532
15	36107278	chr15:36107278:T:C	rs1435672	T	C	0.0141051	Intergenic	Intergenic	3.82e-08	C	T	0.368391	7542	3	---	-0.0149971	0.00624406	0.684357
15	47392813	chr15:47392813:G:A	rs281296	G	A	0.0246892	Intron:SEMA6D	SEMA6D/NM_001198999:+:Intron	1.59e-20	A	G	0.280771	7542	3	+-+	0.0570318	0.0425494	0.172785
15	47643646	chr15:47643646:G:A	rs1435741	G	A	0.0183091	Intron:SEMA6D	SEMA6D/NM_001198999:+:Intron	1.09e-12	A	G	0.279542	7542	3	-++	0.0265431	0.0174665	0.533261
15	63606510	chr15:63606510:T:G	rs56902655	T	G	-0.0218628	Intergenic	Intergenic	4.09e-09	G	T	0.147461	7542	3	-++	0.0450602	0.138673	0.353465
15	67184614	chr15:67184614:G:T	rs2289791	G	T	-0.0177255	Intron:SMAD3	SMAD3/NM_005902:+:Intron|SMAD3/NM_001145102:+:Intron|SMAD3/NM_001145103:+:Intron|SMAD3/NM_001145104:+:Intron	2.01e-09	T	G	0.198538	7542	3	+--	-0.0688921	0.0615971	0.12068
15	73756427	chr15:73756427:A:G	rs60833441	A	G	-0.0142766	Intergenic	Intergenic	2.28e-08	G	A	0.396819	7542	3	-++	0.0128511	0.0386616	0.720911
15	77733122	chr15:77733122:G:T	rs62007780	G	T	-0.0159133	Intron:LINGO1	LINGO1/NM_001301195:-:Intron|LINGO1/NM_001301194:-:Intron|LINGO1/NM_001301192:-:Intron|LINGO1/NM_001301191:-:Intron|LINGO1/NM_001301189:-:Intron|LINGO1/NM_001301187:-:Intron|LINGO1/NM_001301186:-:Intron	7.48e-10	T	G	0.294629	7542	3	--+	-0.0755667	0.0521635	0.063203
15	83224491	chr15:83224491:G:T	rs12442563	G	T	-0.0232296	Intergenic	Intergenic	3.13e-14	T	G	0.18218	7542	3	-+-	-0.0597147	0.101704	0.185731
15	96315180	chr15:96315180:C:G	rs4310804	C	G	-0.0181873	Intron:NR2F2-AS1	NR2F2-AS1/NR_125738:-:Intron|NR2F2-AS1/NR_102743:-:Intron|NR2F2-AS1/NR_102744:-:Intron	7.55e-10	G	C	0.191041	7542	3	++-	0.00124636	0.00619724	0.978238
15	98660872	chr15:98660872:T:C	rs8027457	T	C	0.0153138	Intron:IGF1R	IGF1R/NM_000875:+:Intron|IGF1R/NM_001291858:+:Intron	1.88e-09	C	T	0.363052	7542	3	+-+	0.0305985	0.0444082	0.423083
16	670986	chr16:670986:G:A	rs1139897	G	A	-0.0240872	Nonsynonymous:RHOT2	RHOT2/NM_001352279:+:Nonsynonymous(CGG/Arg/R->CAG/Gln/Q:Base582/1704:Codon194/568:Exon8/17):Exon|RHOT2/NM_001352291:+:Utr5:Exon|RHOT2/NM_001352289:+:Utr5:Exon|RHOT2/NM_001352286:+:Nonsynonymous(CGG/Arg/R->CAG/Gln/Q:Base258/1380:Codon86/460:Exon8/17):Exon|RHOT2/NR_147953:+:Exon:Noncoding|RHOT2/NM_001352294:+:Utr5:Exon|RHOT2/NM_001352277:+:Nonsynonymous(CGG/Arg/R->CAG/Gln/Q:Base681/1803:Codon227/60…	1.77e-15	A	G	0.162033	7542	3	--+	0.00530201	0.0190631	0.916709
16	5761366	chr16:5761366:T:C	rs11076962	T	C	0.0182999	Intergenic	Intergenic	1.2e-10	C	T	0.220083	7542	3	+-+	0.0251333	0.0560619	0.56515
16	10079891	chr16:10079891:T:C	rs7192140	T	C	-0.0168834	Intron:GRIN2A	GRIN2A/NM_001134407:-:Intron|GRIN2A/NM_000833:-:Intron|GRIN2A/NM_001134408:-:Intron	3.4e-11	C	T	0.469165	7542	3	--+	-0.0248231	0.0545731	0.472542
16	17476363	chr16:17476363:C:T	rs9922607	C	T	-0.0221593	Intergenic	Intergenic	3.42e-12	T	C	0.186734	7542	3	+-+	0.0275577	0.0628221	0.54766
16	17957069	chr16:17957069:C:G	rs9941217	C	G	-0.0185567	Intergenic	Intergenic	3.5e-12	G	C	0.365565	7542	3	+--	0.0244024	0.0399461	0.504386
16	24715743	chr16:24715743:A:G	rs7188873	A	G	0.0202958	Intron:TNRC6A	TNRC6A/NM_001351850:+:Intron	8.46e-15	G	A	0.310212	7542	3	+++	0.0773345	0.0187423	0.04336
16	25340312	chr16:25340312:G:A	rs6497840	G	A	0.0227703	Intergenic	Intergenic	2.01e-15	A	G	0.21706	7542	3	-+-	-0.0140814	0.0186999	0.749141
16	49732861	chr16:49732861:G:A	rs4785187	G	A	0.0199772	Intron:ZNF423	ZNF423/NM_001271620:-:Intron|ZNF423/NM_015069:-:Intron	6.55e-11	A	G	0.210277	7542	3	---	-0.0747777	0.037084	0.0855333
16	49858053	chr16:49858053:C:T	rs8050598	C	T	0.0186698	Intergenic	Intergenic	1.76e-10	T	C	0.246174	7542	3	-++	0.0253801	0.0335056	0.540862
16	50911245	chr16:50911245:A:G	rs12918191	A	G	-0.019727	Intergenic	Intergenic	3.14e-11	G	A	0.155933	7542	3	+-+	-0.0118606	0.051227	0.811278
16	69542991	chr16:69542991:A:G	rs9302604	A	G	0.0187095	Intergenic	Intergenic	3.29e-13	G	A	0.41819	7542	3	+++	0.0986126	0.00911217	0.00565491
16	72196795	chr16:72196795:T:G	rs9936784	T	G	0.0139895	Intergenic	Intergenic	4.33e-08	G	T	0.363971	7542	3	-+-	-0.0443897	0.0535874	0.231282
16	72540651	chr16:72540651:A:T	rs62052916	A	T	-0.0319138	Intron:LINC01572	LINC01572/NR_126330:-:Intron	1.62e-10	T	A	0.0462641	7542	3	+-+	0.129482	0.147457	0.118385
16	72916569	chr16:72916569:T:C	rs4788676	T	C	-0.017745	Intron:ZFHX3	ZFHX3/NM_001164766:-:Intron|ZFHX3/NM_006885:-:Intron	4.92e-09	C	T	0.179602	7542	3	--+	-0.0211683	0.0200314	0.640918
16	87410128	chr16:87410128:C:T	rs1050847	C	T	-0.01483	Utr3:ZCCHC14	ZCCHC14/NM_015144:-:Utr3:Exon	7.37e-09	T	C	0.290068	7542	3	---	-0.0733177	0.02627	0.0753048
16	89542294	chr16:89542294:G:A	rs11642231	G	A	-0.0155983	Intron:SPG7	SPG7/NM_003119:+:Intron	3.44e-09	A	G	0.335276	7542	3	-+-	-0.0512419	0.0557046	0.168872
17	2091883	chr17:2091883:C:T	rs4790874	C	T	0.0174491	Intron:SMG6	SMG6/NM_001256828:-:Intron|SMG6/NM_001256827:-:Intron|SMG6/NM_017575:-:Intron	8.43e-12	T	C	0.384962	7542	3	+-+	0.0306397	0.0378733	0.40205
17	7892654	chr17:7892654:A:G	rs11078713	A	G	-0.0145829	Intron:CHD3	CHD3/NM_001005271:+:Intron|CHD3/NM_005852:+:Intron|CHD3/NM_001005273:+:Intron	1.59e-08	G	A	0.331066	7542	3	+--	-0.00431533	0.0588329	0.912627
17	7899800	chr17:7899800:T:C	rs28441558	T	C	-0.035565	Intron:CHD3	CHD3/NM_001005271:+:Intron|CHD3/NM_005852:+:Intron|CHD3/NM_001005273:+:Intron	1.24e-10	C	T	0.0412549	7542	3	++-	-0.04661	0.1395	0.594074
17	16332148	chr17:16332148:G:A	rs11651955	G	A	-0.0140264	Intergenic	Intergenic	3.74e-08	A	G	0.337901	7542	3	+++	0.0346332	0.00885384	0.381549
17	28996304	chr17:28996304:G:T	rs67777803	G	T	-0.0246015	Intron:SEZ6	SEZ6/NM_178860:-:Intron|SEZ6/NM_001290202:-:Intron|SEZ6/NM_001098635:-:Intron	3.18e-13	T	G	0.130668	7542	3	++-	-0.040844	0.0729522	0.440757
17	32358916	chr17:32358916:T:C	rs2344976	T	C	-0.0150877	Intron:ZNF207	ZNF207/NM_001032293:+:Intron|ZNF207/NM_003457:+:Intron|ZNF207/NM_001098507:+:Intron	7.98e-09	C	T	0.395743	7542	3	++-	0.0341411	0.0368009	0.344835
17	39668086	chr17:39668086:G:A	rs3764351	G	A	-0.0147492	Intron:PNMT	PNMT/NR_073461:+:Intron	3.89e-08	A	G	0.359631	7542	3	---	-0.0829751	0.0370929	0.0239652
17	46044213	chr17:46044213:T:C	rs72836318	T	C	-0.0171223	Intron:KANSL1	KANSL1/NM_015443:-:Intron|KANSL1/NM_001193466:-:Intron|KANSL1/NM_001193465:-:Intron	7e-09	C	T	0.129742	7542	3	-+-	-0.0268893	0.0498277	0.625097
17	46715917	chr17:46715917:C:T	rs17692129	C	T	0.0195989	Intron:NSF	NSF/NR_040116:+:Intron|NSF/NM_006178:+:Intron	4.57e-13	T	C	0.187564	7542	3	-+-	-0.0491542	0.0223883	0.315007
17	52115837	chr17:52115837:T:C	rs75919030	T	C	-0.0209664	Intron:CA10	CA10/NM_020178:-:Intron|CA10/NM_001082534:-:Intron|CA10/NM_001082533:-:Intron	3.35e-13	C	T	0.238059	7542	3	+-+	0.0132327	0.0703473	0.749071
17	52166037	chr17:52166037:C:A	rs2938134	C	A	-0.017501	Intergenic	Intergenic	3.14e-10	A	C	0.21556	7542	3	+--	0.0024439	0.0224369	0.956561
17	79816336	chr17:79816336:T:C	rs2587507	T	C	-0.0146602	Intergenic	Intergenic	8.69e-09	C	T	0.346122	7542	3	--+	-0.0260982	0.0368054	0.493941
18	5872473	chr18:5872473:T:C	rs34342129	T	C	-0.014281	Intergenic	Intergenic	2.13e-08	C	T	0.457678	7542	3	-++	0.00488751	0.0105134	0.889145
18	27673333	chr18:27673333:G:A	rs4476253	G	A	-0.0184862	Intergenic	Intergenic	5.78e-10	A	G	0.241832	7542	3	+++	0.0258292	0.012561	0.525816
18	34116111	chr18:34116111:C:T	rs7505855	C	T	-0.0169818	Intron:NOL4	NOL4/NM_001198548:-:Intron|NOL4/NM_001353232:-:Intron|NOL4/NM_001198546:-:Intron|NOL4/NM_001353234:-:Intron|NOL4/NM_001198547:-:Intron|NOL4/NM_001282527:-:Intron|NOL4/NM_001353237:-:Intron|NOL4/NM_003787:-:Intron|NOL4/NM_001353235:-:Intron|NOL4/NM_001353233:-:Intron	5.31e-11	T	C	0.410111	7542	3	++-	-0.0130371	0.0826309	0.711809
18	39341887	chr18:39341887:A:C	rs8096225	A	C	0.0155245	Intron:MIR924HG	MIR924HG/NR_024391:-:Intron	2.63e-08	C	A	0.276659	7542	3	--+	0.000767536	0.0225865	0.984257
18	41717290	chr18:41717290:A:G	rs67050670	A	G	-0.0202723	Intergenic	Intergenic	2.34e-11	G	A	0.323193	7542	3	--+	-0.0182707	0.0337452	0.635416
18	43734206	chr18:43734206:A:G	rs2359180	A	G	-0.0143894	Intergenic	Intergenic	4.98e-08	G	A	0.408012	7542	3	-++	0.0114018	0.0113185	0.748585
18	45078678	chr18:45078678:A:G	rs72898831	A	G	-0.0244159	Intergenic	Intergenic	4.14e-12	G	A	0.0959727	7542	3	+-+	0.0573708	0.0707982	0.341516
18	52348145	chr18:52348145:G:T	rs8083764	G	T	-0.0159517	Intron:DCC	DCC/NM_005215:+:Intron	7.97e-09	T	G	0.22881	7542	3	--+	-0.00745912	0.0210696	0.859568
18	52441441	chr18:52441441:T:G	rs1373178	T	G	-0.0203164	Intron:DCC	DCC/NM_005215:+:Intron	4.16e-15	G	T	0.455777	7542	3	++-	0.0193412	0.0501592	0.584497
18	53337491	chr18:53337491:G:A	rs62098013	G	A	0.01771	Intron:DCC	DCC/NM_005215:+:Intron	2.24e-11	A	G	0.203019	7542	3	-+-	-0.0642905	0.0403449	0.181468
18	55994512	chr18:55994512:G:A	rs72938304	G	A	-0.0272051	Intergenic	Intergenic	1.36e-11	A	G	0.0614056	7542	3	-++	0.0315219	0.0646719	0.678003
18	74823326	chr18:74823326:G:A	rs11872397	G	A	-0.0171139	Intron:ZNF407	ZNF407/NM_001146189:+:Intron|ZNF407/NM_017757:+:Intron	5.2e-09	A	G	0.262171	7542	3	-++	0.0266831	0.0311191	0.508873
18	79814374	chr18:79814374:C:T	rs71367544	C	T	0.0205522	Intergenic	Intergenic	8.54e-11	T	C	0.231885	7542	3	++-	-0.00753995	0.0388317	0.856818
19	4965053	chr19:4965053:G:A	rs10853981	G	A	0.0147872	Intergenic	Intergenic	4.88e-08	A	G	0.411234	7542	3	--+	-0.0368644	0.0371016	0.308042
19	18350146	chr19:18350146:G:A	rs113230003	G	A	-0.0188761	Intron:PGPEP1	PGPEP1/NM_001300927:+:Intron|PGPEP1/NM_001329477:+:Intron|PGPEP1/NM_001329476:+:Intron|PGPEP1/NM_017712:+:Intron|PGPEP1/NM_001308366:+:Intron|PGPEP1/NM_001329471:+:Intron|PGPEP1/NM_001329478:+:Intron|PGPEP1/NR_138029:+:Intron	1.05e-10	A	G	0.243906	7542	3	++-	0.0110393	0.0240037	0.789306
19	18455585	chr19:18455585:T:C	rs8103660	T	C	0.0158026	Intron:ELL	ELL/NM_006532:-:Intron	3.03e-09	C	T	0.312477	7542	3	---	-0.0481244	0.0271656	0.218311
19	55368504	chr19:55368504:C:T	rs1126757	C	T	0.0141623	Synonymous:IL11	IL11/NM_001267718:-:Synonymous(GCG/Ala/A->GCA/Ala/A:Base10/363:Codon4/121:Exon2/4):Exon|IL11/NM_000641:-:Synonymous(GCG/Ala/A->GCA/Ala/A:Base247/600:Codon83/200:Exon3/5):Exon	2.92e-08	T	C	0.282707	7542	3	-++	0.0662369	0.0338006	0.12664
20	32587456	chr20:32587456:A:T	rs1555445	A	T	0.0187626	Upstream:NOL4L-DT	NOL4L-DT/NR_034152:+:Upstream	7.75e-12	T	A	0.400179	7542	3	+--	-0.0109612	0.0232704	0.764402
20	43387161	chr20:43387161:T:A	rs6073075	T	A	-0.018704	Intergenic	Intergenic	2.44e-08	A	T	0.157518	7542	3	---	-0.0959503	0.023242	0.0532366
20	55887337	chr20:55887337:T:C	rs910912	T	C	-0.0167699	Intergenic	Intergenic	7.82e-09	C	T	0.230316	7542	3	+--	-0.0351455	0.0728402	0.391795
20	63352965	chr20:63352965:C:T	rs6011779	C	T	-0.0191766	Intron:CHRNA4	CHRNA4/NM_000744:-:Intron|CHRNA4/NR_046317:-:Intron|CHRNA4/NM_001256573:-:Intron	2.83e-09	T	C	0.348503	7542	3	+--	-0.0244174	0.0415744	0.531254
20	63775533	chr20:63775533:T:C	rs3810496	T	C	0.0158813	Intron:ZBTB46	ZBTB46/NM_025224:-:Intron	1.54e-09	C	T	0.429952	7542	3	--+	0.0258696	0.0667932	0.473774
21	39216893	chr21:39216893:G:A	rs4818005	G	A	-0.020431	Intron:BRWD1	BRWD1/NM_033656:-:Intron|BRWD1/NM_018963:-:Intron	1.09e-14	A	G	0.396402	7542	3	+--	-0.0138324	0.0304911	0.698074
22	38001790	chr22:38001790:T:C	rs139896	T	C	0.0154404	Intron:POLR2F	POLR2F/NM_001301131:+:Intron|POLR2F/NM_001301130:+:Intron	7.14e-09	C	T	0.223698	7542	3	++-	0.00929501	0.0299675	0.837451
22	42302424	chr22:42302424:C:T	rs4822102	C	T	-0.0165428	Intergenic	Intergenic	2.78e-10	T	C	0.345742	7542	3	---	-0.0577241	0.0135434	0.117078
22	46046408	chr22:46046408:G:C	rs9627272	G	C	-0.0154737	Intergenic	Intergenic	2.42e-09	C	G	0.29976	7542	3	+--	-0.0146968	0.0785491	0.725823
Total number of SNPs with p-value<0.01																		9

## Sheet: Suppl. T5
Supplementary Table 5:Replication of GWAS findings from Liu et al. for smoking cessation in PLWH within and across ancestries.				Liu						MR-MEGA
Chromosome	Position	MarkerName	rsID	RefAllele	AltAllele	Beta	Gene	Annotation	P	EA	NEA	MAF	Nsample	Ncohort	Effects	Est	Est.SE	P
2	23730584	chr2:23730584:T:A	rs112187834	T	A	0.0334097	Intergenic	Intergenic	2.81e-09	A	T	0.111243	7542	3	---	-0.0766812	0.0290275	0.168066
3	49173299	chr3:49173299:A:C	rs7617480	A	C	-0.0328708	Intron:KLHDC8B	KLHDC8B/NM_173546:+:Intron	1.68e-12	C	A	0.274255	7542	3	---	-0.049645	0.0225678	0.217573
6	396321	chr6:396321:C:T	rs12203592	C	T	-0.0292093	Intron:IRF4	IRF4/NM_002460:+:Intron|IRF4/NM_001195286:+:Intron|IRF4/NR_046000:+:Intron	1.21e-08	T	C	0.0976582	7542	3	+--	-0.112524	0.1051	0.0677688
6	35090340	chr6:35090340:A:G	rs707968	A	G	0.0232707	Utr3:ANKS1A	ANKS1A/NM_015245:+:Utr3:Exon	2.76e-08	G	A	0.327041	7542	3	-+-	0.00360082	0.036381	0.922063
7	32275078	chr7:32275078:T:C	rs7778443	T	C	-0.022999	Intron:PDE1C	PDE1C/NM_001191058:-:Intron|PDE1C/NM_001322058:-:Intron|PDE1C/NM_001322059:-:Intron	1.04e-08	C	T	0.299679	7542	3	+--	0.000828192	0.0558103	0.983306
8	27568560	chr8:27568560:T:A	rs1565735	T	A	-0.0345574	Intergenic	Intergenic	1.54e-12	A	T	0.286792	7542	3	---	-0.102688	0.0973676	0.00827611
8	42747525	chr8:42747525:A:T	rs60749569	A	T	-0.0400713	Intergenic	Intergenic	2.68e-08	T	A	0.139548	7542	3	-++	0.00314071	0.0289446	0.951965
9	125154978	chr9:125154978:G:A	rs12378015	G	A	-0.0276596	Intron:PPP6C	PPP6C/NM_001123369:-:Intron|PPP6C/NM_002721:-:Intron|PPP6C/NM_001123355:-:Intron	8.31e-11	A	G	0.173977	7542	3	+--	-0.0191741	0.0152181	0.693021
9	133596729	chr9:133596729:G:A	rs9409844	G	A	-0.0585613	Intergenic	Intergenic	4.37e-10	A	G	0.0922461	7542	3	+--	-0.0873588	0.122946	0.146619
9	133602222	chr9:133602222:G:C	rs3025327	G	C	0.0785863	Intergenic	Intergenic	1.19e-35	C	G	0.0606393	7542	3	+++	0.116157	0.0102987	0.125442
9	133608450	chr9:133608450:A:C	rs10821523	A	C	0.0261566	Intergenic	Intergenic	2.28e-11	C	A	0.271905	7542	3	---	-0.0616833	0.03377	0.159322
9	133644153	chr9:133644153:G:T	rs1611124	G	T	-0.0453376	Intron:DBH	DBH/NM_000787:+:Intron	5.26e-09	T	G	0.0567491	7542	3	---	-0.082691	0.0297515	0.273912
11	16350885	chr11:16350885:T:A	rs7109376	T	A	0.0280592	Intron:SOX6	SOX6/NM_001145811:-:Intron|SOX6/NM_017508:-:Intron|SOX6/NM_001145819:-:Intron|SOX6/NM_033326:-:Intron	1.14e-10	A	T	0.31564	7542	3	+++	0.0447086	0.0484918	0.241192
15	47355558	chr15:47355558:C:T	rs591143	C	T	-0.0243296	Intron:SEMA6D	SEMA6D/NM_001198999:+:Intron	1.14e-09	T	C	0.297983	7542	3	---	-0.0395813	0.0146415	0.333262
15	76337268	chr15:76337268:T:G	rs3866543	T	G	0.0222019	Intron:ISL2	ISL2/NM_145805:+:Intron	1.35e-08	G	T	0.316087	7542	3	--+	-0.0618846	0.0963814	0.131635
15	78591471	chr15:78591471:A:G	rs518425	A	G	-0.0305027	Intron:CHRNA5	CHRNA5/NM_000745:+:Intron|CHRNA5/NM_001307945:+:Intron	1.72e-12	G	A	0.420625	7542	3	-+-	-0.0717802	0.0818041	0.0481307
19	40847202	chr19:40847202:T:C	rs56113850	T	C	-0.0576063	Intron:CYP2A6	CYP2A6/NM_000762:-:Intron	1.61e-48	C	T	0.413644	7542	3	+++	0.0980738	0.0402263	0.00708774
20	63352965	chr20:63352965:C:T	rs6011779	C	T	-0.050022	Intron:CHRNA4	CHRNA4/NM_000744:-:Intron|CHRNA4/NR_046317:-:Intron|CHRNA4/NM_001256573:-:Intron	9.89e-24	T	C	0.348503	7542	3	+--	-0.0244174	0.0415744	0.531254
20	63355598	chr20:63355598:G:A	rs4809543	G	A	0.0444103	Intron:CHRNA4	CHRNA4/NM_000744:-:Intron|CHRNA4/NR_046317:-:Intron|CHRNA4/NM_001256573:-:Intron	2.4e-09	A	G	0.042729	7542	3	+++	0.184166	0.0388443	0.0381337
20	63386937	chr20:63386937:A:T	rs6089904	A	T	-0.0641834	Intergenic	Intergenic	4.01e-12	T	A	0.0228234	7542	3	+-+	0.00221505	0.0521456	0.985462
22	41458442	chr22:41458442:C:T	rs9607805	C	T	0.0295408	Intergenic	Intergenic	1.37e-11	T	C	0.350238	7542	3	+++	0.0800871	0.0239073	0.0356149
Total number of SNPs with p-value<0.01																		2

## Sheet: Suppl. T6
Supplementary Table 6:Replication of GWAS findings from Liu et al. for cigarettes per day in PLWH within and across ancestries.				Liu						MR-MEGA
Chromosome	Position	MarkerName	rsID	RefAllele	AltAllele	Beta	Gene	Annotation	P	EA	NEA	MAF	Nsample	Ncohort	Effects	Est	Est.SE	P
1	154576045	chr1:154576045:C:G	rs2072659	C	G	-0.0299842	Utr3:CHRNB2	CHRNB2/NM_000748:+:Utr3:Exon	2.51e-13	G	C	0.0769824	4745	3	---	-0.186564	0.0598735	0.029832
1	176024684	chr1:176024684:C:T	rs34973462	C	T	0.0150729	Intron:RFWD2	RFWD2/NM_001286644:-:Intron|RFWD2/NM_001001740:-:Intron|RFWD2/NM_022457:-:Intron	5.85e-09	T	C	0.322829	4745	3	---	-0.0466093	0.0164656	0.32514
2	60491212	chr2:60491212:C:T	rs7599488	C	T	0.0141213	Intron:BCL11A	BCL11A/NM_018014:-:Intron|BCL11A/NM_138559:-:Intron|BCL11A/NM_022893:-:Intron	8.95e-09	T	C	0.383926	4745	3	+--	-0.0210956	0.0384541	0.644319
2	62483473	chr2:62483473:C:T	rs78408772	C	T	-0.0219964	Intergenic	Intergenic	4.51e-08	T	C	0.0754739	4745	3	+++	0.101241	0.0975414	0.233267
2	147615152	chr2:147615152:A:G	rs10204824	A	G	-0.0179777	Intergenic	Intergenic	1.35e-12	G	A	0.402309	4745	3	-++	-0.00158843	0.0545017	0.972271
3	16831428	chr3:16831428:T:C	rs2084533	C	T	0.0161176	Intergenic	Intergenic	6.53e-10	C	T	0.390366	4745	3	+++	0.0779417	0.0413462	0.0874547
3	48898150	chr3:48898150:G:A	rs7431710	G	A	-0.0182898	Intron:SLC25A20	SLC25A20/NM_000387:-:Intron	1.04e-12	A	G	0.404533	4745	3	-++	0.0334906	0.0351474	0.465691
3	50383650	chr3:50383650:T:C	rs2236951	T	C	-0.0171906	Intron:CACNA2D2	CACNA2D2/NM_001291101:-:Intron|CACNA2D2/NM_001005505:-:Intron|CACNA2D2/NM_006030:-:Intron|CACNA2D2/NM_001174051:-:Intron	1.59e-08	C	T	0.352666	4745	3	-++	0.0237257	0.101492	0.622696
3	136505855	chr3:136505855:A:G	rs699165	A	G	0.0161187	Intron:STAG1	STAG1/NM_005862:-:Intron	8.09e-09	G	A	0.28672	4745	3	-+-	-0.0289696	0.0483452	0.560355
3	158366129	chr3:158366129:G:A	rs28813180	G	A	-0.0154959	Intron:RSRC1	RSRC1/NM_001271834:+:Intron|RSRC1/NM_016625:+:Intron|RSRC1/NM_001271838:+:Intron	1.95e-10	A	G	0.393062	4745	3	--+	-0.0202922	0.0326033	0.662592
4	3004316	chr4:3004316:C:T	rs1024323	C	T	-0.0144159	Nonsynonymous:GRK4	GRK4/NM_001350173:+:Utr5:Exon|GRK4/NM_005307:+:Nonsynonymous(GCC/Ala/A->GTC/Val/V:Base330/1503:Codon110/501:Exon4/14):Exon|GRK4/NM_001004056:+:Nonsynonymous(GCC/Ala/A->GTC/Val/V:Base330/1641:Codon110/547:Exon4/15):Exon|GRK4/NM_001004057:+:Nonsynonymous(GCC/Ala/A->GTC/Val/V:Base426/1599:Codon142/533:Exon5/15):Exon|GRK4/NM_182982:+:Nonsynonymous(GCC/Ala/A->GTC/Val/V:Base426/1737:Codon142/579:Exon5/…	8.66e-09	T	C	0.390662	4745	3	---	-0.01837	0.0109001	0.685955
4	66220570	chr4:66220570:G:A	rs11940255	G	A	-0.0171575	Intergenic	Intergenic	2.2e-10	A	G	0.369194	4745	3	---	-0.0642939	0.0265565	0.159585
4	67115112	chr4:67115112:G:T	rs10454798	G	T	0.015842	Intergenic	Intergenic	1.53e-08	T	G	0.234814	4745	3	-++	0.0368644	0.0392077	0.478538
6	26183874	chr6:26183874:G:A	rs7766641	G	A	-0.0172842	Nonsynonymous:HIST1H2BE	HIST1H2BE/NM_003523:+:Nonsynonymous(GGC/Gly/G->AGC/Ser/S:Base80/381:Codon27/127:Exon1/1):Exon	2.91e-10	A	G	0.184385	4745	3	+--	-0.0843762	0.0571725	0.15798
7	32294030	chr7:32294030:G:A	rs215600	G	A	-0.0240025	Intron:PDE1C	PDE1C/NM_001191058:-:Intron|PDE1C/NM_001322058:-:Intron|PDE1C/NM_001322059:-:Intron	4.02e-21	A	G	0.324645	4745	3	-++	0.0254226	0.03442	0.593773
7	50300013	chr7:50300013:G:A	rs62447179	G	A	-0.0152678	Intergenic	Intergenic	9.68e-09	A	G	0.311874	4745	3	+-+	0.027104	0.0179463	0.56508
8	27560523	chr8:27560523:A:C	rs2741351	A	C	0.0184758	Intergenic	Intergenic	8.8e-09	C	A	0.213539	4745	3	+++	0.104065	0.0487859	0.0542064
8	27584610	chr8:27584610:C:A	rs73229090	C	A	0.0262114	Intergenic	Intergenic	1.14e-11	A	C	0.063542	4745	3	+++	0.18325	0.124226	0.0557933
8	42586875	chr8:42586875:G:A	rs13253502	G	A	-0.0138423	Intergenic	Intergenic	2.31e-08	A	G	0.270522	4745	3	+++	0.0989617	0.0288076	0.0545616
8	42722916	chr8:42722916:T:G	rs4236926	T	G	0.0342671	Intron:CHRNB3	CHRNB3/NM_001347717:+:Intron|CHRNB3/NM_000749:+:Intron	7.66e-33	G	T	0.252511	4745	3	---	-0.0574127	0.0481263	0.284503
8	63691660	chr8:63691660:A:C	rs790564	A	C	-0.0176241	Intergenic	Intergenic	1.24e-10	C	A	0.343201	4745	3	+-+	0.0689669	0.0831502	0.151556
9	133603579	chr9:133603579:C:T	rs75596189	C	T	0.0358005	Intergenic	Intergenic	1.84e-20	T	C	0.0955375	4745	3	+++	0.0748929	0.0766613	0.315255
9	133637247	chr9:133637247:T:C	rs3025383	T	C	-0.0313798	Intron:DBH	DBH/NM_000787:+:Intron	9.78e-24	C	T	0.296515	4745	3	-+-	-0.0567797	0.0389145	0.262747
11	16355498	chr11:16355498:T:C	rs7951365	T	C	0.0177564	Intron:SOX6	SOX6/NM_001145811:-:Intron|SOX6/NM_017508:-:Intron|SOX6/NM_001145819:-:Intron|SOX6/NM_033326:-:Intron	1.53e-11	C	T	0.331477	4745	3	+--	-0.0122251	0.038391	0.798903
11	43646075	chr11:43646075:G:A	rs10742683	G	A	-0.0134884	Intergenic	Intergenic	4.83e-08	A	G	0.335926	4745	3	+--	-0.110654	0.0758557	0.0239952
11	46715862	chr11:46715862:A:T	rs113001570	A	T	0.0298013	Intergenic	Intergenic	1.04e-09	T	A	0.0373007	4745	3	+-+	0.121472	0.104288	0.304512
11	113565350	chr11:113565350:A:G	rs7125588	A	G	-0.0168997	Intergenic	Intergenic	6.5e-12	G	A	0.332029	4745	3	-+-	-0.0665106	0.0277518	0.164121
14	103718400	chr14:103718400:G:A	rs11846838	G	A	0.015177	Intron:ZFYVE21	ZFYVE21/NM_024071:+:Intron|ZFYVE21/NM_001198953:+:Intron	5.03e-09	A	G	0.249731	4745	3	++-	0.042596	0.0523573	0.415079
15	56849033	chr15:56849033:T:C	rs1115019	T	C	-0.0178594	Intergenic	Intergenic	2.27e-09	C	T	0.24776	4745	3	+-+	0.00775511	0.0525178	0.885838
15	58862851	chr15:58862851:A:G	rs632811	A	G	-0.0177506	Intergenic	Intergenic	1.67e-10	G	A	0.356045	4745	3	+-+	0.0332569	0.0217183	0.469479
15	78519756	chr15:78519756:G:A	rs12438181	G	A	-0.0185258	Intron:HYKK	HYKK/NM_001083612:+:Intron|HYKK/NM_001013619:+:Intron	4.97e-10	A	G	0.254304	4745	3	-+-	-0.0869907	0.0463589	0.097223
15	78521704	chr15:78521704:G:A	rs10519203	G	A	-0.093618	Intron:HYKK	HYKK/NM_001083612:+:Intron|HYKK/NM_001013619:+:Intron	3.12e-286	A	G	0.320811	4745	3	+--	-0.066291	0.0654684	0.159348
15	78543946	chr15:78543946:A:T	rs28438420	A	T	0.0175609	Intron:PSMA4	PSMA4/NM_001102668:+:Intron|PSMA4/NM_001330673:+:Intron|PSMA4/NM_002789:+:Intron|PSMA4/NM_001330675:+:Intron|PSMA4/NM_001102667:+:Intron|PSMA4/NM_001330676:+:Intron	1.25e-12	T	A	0.400387	4745	3	-++	0.0494432	0.0847852	0.278896
15	78557437	chr15:78557437:C:T	rs72740955	C	T	0.0317523	Intergenic	Intergenic	2.42e-34	T	C	0.222596	4745	3	+++	0.13503	0.0371593	0.0133396
15	78613835	chr15:78613835:A:T	rs146009840	A	T	0.0221202	Intron:CHRNA3	CHRNA3/NM_001166694:-:Intron|CHRNA3/NR_046313:-:Intron|CHRNA3/NM_000743:-:Intron	2e-17	T	A	0.194759	4745	3	-++	0.121797	0.0646845	0.0375363
15	78616223	chr15:78616223:C:T	rs28681284	C	T	-0.0486763	Intron:CHRNA3	CHRNA3/NM_001166694:-:Intron|CHRNA3/NR_046313:-:Intron|CHRNA3/NM_000743:-:Intron	2.1e-58	T	C	0.181822	4745	3	---	-0.0579428	0.0104805	0.312047
15	78618839	chr15:78618839:T:C	rs8040868	T	C	0.016012	Synonymous:CHRNA3	CHRNA3/NM_001166694:-:Synonymous(GTA/Val/V->GTG/Val/V:Base160/1470:Codon54/490:Exon2/6):Exon|CHRNA3/NR_046313:-:Exon:Noncoding|CHRNA3/NM_000743:-:Synonymous(GTA/Val/V->GTG/Val/V:Base160/1518:Codon54/506:Exon2/6):Exon	1.79e-10	C	T	0.358373	4745	3	+++	0.0969342	0.0528078	0.0324006
15	78772829	chr15:78772829:A:C	rs3743063	A	C	-0.0167169	Intron:ADAMTS7	ADAMTS7/NM_014272:-:Intron	1.53e-11	C	A	0.365182	4745	3	-+-	-0.0774086	0.0272601	0.10001
15	89400370	chr15:89400370:G:T	rs182317	G	T	-0.0155878	Intergenic	Intergenic	1.31e-09	T	G	0.216896	4745	3	+-+	0.00998718	0.0445626	0.861568
16	52059637	chr16:52059637:C:A	rs1592485	C	A	-0.0161532	Intron:C16orf97	C16orf97/NM_001242473:-:Intron	1.11e-10	A	C	0.406047	4745	3	++-	0.00839717	0.0407241	0.852402
16	69518312	chr16:69518312:C:T	rs12924872	C	T	-0.0134119	Intergenic	Intergenic	4.39e-08	T	C	0.354983	4745	3	-+-	-0.0347508	0.0290497	0.46507
16	89690065	chr16:89690065:A:G	rs258321	A	G	0.0157962	Intron:CDK10	CDK10/NR_027702:+:Intron|CDK10/NR_027703:+:Intron|CDK10/NM_052988:+:Intron|CDK10/NM_001098533:+:Intron|CDK10/NM_052987:+:Intron|CDK10/NM_001160367:+:Intron	1.53e-10	G	A	0.279603	4745	3	++-	0.0505106	0.0450425	0.335483
18	55584494	chr18:55584494:G:A	rs4144686	G	A	-0.0185513	Intron:TCF4	TCF4/NM_001243227:-:Intron|TCF4/NM_001243230:-:Intron|TCF4/NM_001306207:-:Intron|TCF4/NM_001348220:-:Intron|TCF4/NM_001348217:-:Intron|TCF4/NM_001348219:-:Intron|TCF4/NM_001348218:-:Intron|TCF4/NM_003199:-:Intron|TCF4/NM_001243228:-:Intron|TCF4/NM_001083962:-:Intron|TCF4/NM_001330604:-:Intron|TCF4/NM_001243226:-:Intron	1.35e-08	A	G	0.116317	4745	3	-+-	-0.0132089	0.0693804	0.85522
18	64457828	chr18:64457828:G:A	rs4485470	G	A	-0.0152706	Intergenic	Intergenic	7.05e-10	A	G	0.305233	4745	3	+++	0.0231315	0.0064122	0.642968
19	4044426	chr19:4044426:G:C	rs59208569	G	C	0.0204763	Utr3:ZBTB7A	ZBTB7A/NM_001317990:-:Utr3:Exon|ZBTB7A/NM_015898:-:Utr3:Exon	2.45e-10	C	G	0.263265	4745	3	---	-0.0795024	0.0571852	0.135664
19	40847202	chr19:40847202:T:C	rs56113850	T	C	0.0523096	Intron:CYP2A6	CYP2A6/NM_000762:-:Intron	4.01e-99	C	T	0.41393	4745	3	+++	0.114859	0.0540666	0.0136936
19	40848591	chr19:40848591:C:A	rs8192726	C	A	-0.0393437	Intron:CYP2A6	CYP2A6/NM_000762:-:Intron	8.35e-16	A	C	0.070616	4745	3	-+-	-0.12385	0.162482	0.157006
20	11882852	chr20:11882852:G:A	rs6078373	G	A	0.0160731	Intergenic	Intergenic	9.4e-11	A	G	0.310321	4745	3	+--	0.000803782	0.0339262	0.986634
20	32466899	chr20:32466899:C:G	rs1737894	C	G	0.016856	Intron:NOL4L	NOL4L/NM_080616:-:Intron|NOL4L/NM_001351680:-:Intron|NOL4L/NM_001256798:-:Intron	9.9e-12	G	C	0.303078	4745	3	+++	0.0707005	0.0650032	0.165835
20	63355597	chr20:63355597:T:C	rs2273500	T	C	0.0363857	Intron:CHRNA4	CHRNA4/NM_000744:-:Intron|CHRNA4/NR_046317:-:Intron|CHRNA4/NM_001256573:-:Intron	3.49e-26	C	T	0.149198	4745	3	-+-	0.0237656	0.0955469	0.69878
21	39148857	chr21:39148857:A:C	rs7281463	A	C	0.013678	Intergenic	Intergenic	3.15e-08	C	A	0.408137	4745	3	-++	0.01337	0.0187437	0.765671
Total number of SNPs with p-value<0.01																		0

## Sheet: Suppl. T7
Supplementary Table 7: Replication of GWAS findings from Pasman et al. for lifetime cannabis use to cannabis initiation in PLWH within and across ancestries.					Pasman					MR-MEGA									AFR					AMR					EUR
Chromosome	Position	MarkerName	rsID	Locus	A1	A2	Gene	Beta	P	EA	NEA	MAF	Nsample	Ncohort	Effects	Est	Est.SE	P	n.obs	Est	Est.SE	MAF	P	n.obs	Est	Est.SE	MAF	P	n.obs	Est	Est.SE	MAF	P
3	85469430	chr3:85469430:A:G	rs2875907	3p12.1	A	G	CADM2	0.07	9.38 × 10–17	G	A	0.373018	7280	3	++-	-0.0275617	0.076134	0.461698	3553	0.0433	0.0499042	0.40631	0.38558	1319	0.0247402	0.0940861	0.31353	0.792587	2408	-0.200503	0.0709433	0.35648	0.00470965
3	85731304	chr3:85731304:A:G	rs1448602	3p12.1	A	G	CADM2	–0.062	6.55 × 10–11	G	A	0.145026	7280	3	+++	0.0887914	0.0378542	0.107186	3553	0.0053067	0.102109	0.06794	0.958552	1319	0.122439	0.11953	0.18104	0.305676	2408	0.123409	0.0782601	0.23904	0.114817
3	85008198	chr3:85008198:G:T	rs7651996	3p12.1	T	G	CADM2	0.049	2.37 × 10–9	T	G	0.443142	7280	3	+-+	0.0437591	0.0468697	0.229576	3553	0.0342419	0.0495026	0.42872	0.489113	1319	-0.0713797	0.0885115	0.42511	0.419986	2408	0.128948	0.0677115	0.4743	0.056861
7	3595079	chr7:3595079:A:T	rs10085617	7p22.2	A	T	SDK1	0.046	2.93 × 10–8	T	A	0.31993	7280	3	+-+	0.0474058	0.0620137	0.233444	3553	0.0223358	0.0588039	0.23122	0.704068	1319	-0.0872203	0.0910169	0.37355	0.337918	2408	0.153337	0.0671378	0.42145	0.0223763
8	80653457	chr8:80653457:T:C	rs9773390	8q21.13	T	C	ZNF704	–0.171	5.66 × 10–9	C	T	0.211585	7280	3	--+	-0.000992477	0.031505	0.982593	3553	-0.0142983	0.0502875	0.36312	0.776157	1319	-0.037808	0.166344	0.07458	0.8202	2408	0.126492	0.139064	0.06304	0.363037
11	113006686	chr11:113006686:T:C	rs9919557	11q23.2	T	C	NCAM1	–0.055	9.94 × 10–11	C	T	0.408248	7280	3	++-	0.0252022	0.0334818	0.492758	3553	0.00878388	0.0502326	0.39579	0.861186	1319	0.127083	0.0878399	0.45997	0.147965	2408	-0.00596919	0.0682218	0.3983	0.930277
16	28904206	chr16:28904206:G:A	rs10499	16p11.2	A	G	RABEP2, ATP2A1	0.053	1.13 × 10–9	A	G	0.231825	7280	3	--+	0.0182038	0.0632419	0.709868	3553	-0.0762165	0.0985715	0.08755	0.439398	1319	-0.061937	0.0947674	0.38416	0.513389	2408	0.109847	0.0701155	0.36126	0.117193
17	2203796	chr17:2203796:C:T	rs17761723	17p13.3	T	C	SMG6	0.047	3.24 × 10–8	T	C	0.222583	7280	3	-+-	0.0371002	0.0784874	0.444621	3553	-0.0419725	0.101344	0.07173	0.678759	1319	0.210578	0.0901108	0.38774	0.0194457	2408	-0.0298847	0.0700127	0.3547	0.669491
Total SNPs with p-value < 0.01																		0					0					0					1

## Sheet: Suppl. T8
Supplementary Table 8: Replication of GWAS findings from Pasman et al. for lifetime cannabis to cannabis cessation in PLWH within and across ancestries.					Pasman					MR-MEGA									AFR					AMR					EUR
Chromosome	Position	MarkerName	rsID	Locus	A1	A2	Gene	Beta	P	EA	NEA	MAF	Nsample	Ncohort	Effects	Est	Est.SE	P	n.obs	Est	Est.SE	MAF	P	n.obs	Est	Est.SE	MAF	P	n.obs	Est	Est.SE	MAF	P
3	85469430	chr3:85469430:A:G	rs2875907	3p12.1	A	G	CADM2	0.07	9.38 × 10–17	G	A	0.370686	4576	3	-++	0.0146169	0.0458678	0.745271	1995	-0.0526564	0.0663489	0.40631	0.427412	801	0.111198	0.112058	0.31353	0.321039	1780	0.0551615	0.0730858	0.35648	0.450399
3	85731304	chr3:85731304:A:G	rs1448602	3p12.1	A	G	CADM2	–0.062	6.55 × 10–11	G	A	0.154293	4576	3	---	-0.145502	0.0392336	0.0176605	1995	-0.170562	0.132651	0.06794	0.198516	801	-0.241248	0.135594	0.18104	0.0752074	1780	-0.10263	0.0804027	0.23904	0.201796
3	85008198	chr3:85008198:G:T	rs7651996	3p12.1	T	G	CADM2	0.049	2.37 × 10–9	T	G	0.445818	4576	3	---	-0.0539475	0.00955239	0.21907	1995	-0.0397627	0.0672655	0.42872	0.554433	801	-0.0756365	0.102863	0.42511	0.46215	1780	-0.0592805	0.0701042	0.4743	0.397773
7	3595079	chr7:3595079:A:T	rs10085617	7p22.2	A	T	SDK1	0.046	2.93 × 10–8	T	A	0.330131	4576	3	---	-0.0929552	0.0530564	0.0501572	1995	-0.10076	0.0801393	0.23122	0.20864	801	-0.234601	0.109685	0.37355	0.032448	1780	-0.0296396	0.0698187	0.42145	0.671185
8	80653457	chr8:80653457:T:C	rs9773390	8q21.13	T	C	ZNF704	–0.171	5.66 × 10–9	C	T	0.195886	4576	3	--+	-0.0746677	0.0391843	0.208446	1995	-0.107028	0.0690344	0.36312	0.121055	801	-0.011314	0.205292	0.07458	0.956049	1780	0.03059	0.141099	0.06304	0.828366
11	113006686	chr11:113006686:T:C	rs9919557	11q23.2	T	C	NCAM1	–0.055	9.94 × 10–11	C	T	0.408001	4576	3	--+	-0.00569774	0.0351129	0.89822	1995	-0.0288824	0.0687055	0.39579	0.674208	801	-0.0782166	0.105121	0.45997	0.45684	1780	0.0512076	0.0704237	0.3983	0.467142
16	28904206	chr16:28904206:G:A	rs10499	16p11.2	A	G	RABEP2, ATP2A1	0.053	1.13 × 10–9	A	G	0.245939	4576	3	+--	0.00805486	0.0602269	0.884826	1995	0.169199	0.126488	0.08755	0.181004	801	-0.087244	0.115966	0.38416	0.451855	1780	-0.0079499	0.0732168	0.36126	0.913535
17	2203796	chr17:2203796:C:T	rs17761723	17p13.3	T	C	SMG6	0.047	3.24 × 10–8	T	C	0.237117	4576	3	--+	-0.00316679	0.0423335	0.953986	1995	-0.120619	0.132468	0.07173	0.362529	801	-0.0229959	0.108324	0.38774	0.831883	1780	0.0410049	0.0725884	0.3547	0.572144
Total SNPs with p-value < 0.01																		0					0					0					0

## Sheet: Suppl. T9
Supplementary Table 9: Replication of GWAS findings from Pasman et al. for cannabis initiation to frequency of cannabis use standardized to last 30 days in PLWH within and across ancestries.					Pasman					MR-MEGA									AFR					AMR					EUR
Chromosome	Position	MarkerName	rsID	Locus	A1	A2	Gene	Beta	P	EA	NEA	MAF	Nsample	Ncohort	Effects	Est	Est.SE	P	n.obs	Est	Est.SE	MAF	P	n.obs	Est	Est.SE	MAF	P	n.obs	Est	Est.SE	MAF	P
3	85469430	chr3:85469430:A:G	rs2875907	3p12.1	A	G	CADM2	0.07	9.38 × 10–17	G	A	0.371507	2070	3	---	-0.0840643	0.0316223	0.207763	938	-0.0448848	0.09517	0.40631	0.637193	364	-0.0741418	0.168871	0.31353	0.66063	768	-0.143158	0.112445	0.35648	0.20297
3	85731304	chr3:85731304:A:G	rs1448602	3p12.1	A	G	CADM2	–0.062	6.55 × 10–11	G	A	0.151309	2070	3	-++	0.0773688	0.0803802	0.407876	938	-0.000705183	0.195951	0.06794	0.997129	364	0.303104	0.208795	0.18104	0.14659	768	0.0293228	0.123607	0.23904	0.812482
3	85008198	chr3:85008198:G:T	rs7651996	3p12.1	T	G	CADM2	0.049	2.37 × 10–9	T	G	0.444996	2070	3	--+	0.00518191	0.0654259	0.935202	938	-0.0403389	0.0936411	0.42872	0.666626	364	-0.117001	0.152348	0.42511	0.442495	768	0.122619	0.105981	0.4743	0.247277
7	3595079	chr7:3595079:A:T	rs10085617	7p22.2	A	T	SDK1	0.046	2.93 × 10–8	T	A	0.326826	2070	3	---	-0.117391	0.0748254	0.0941685	938	-0.25128	0.113959	0.23122	0.0274532	364	-0.00577381	0.15622	0.37355	0.970517	768	-0.0501616	0.10826	0.42145	0.643117
8	80653457	chr8:80653457:T:C	rs9773390	8q21.13	T	C	ZNF704	–0.171	5.66 × 10–9	C	T	0.201048	2070	3	+--	0.0708393	0.0607171	0.404671	938	0.1191	0.0980676	0.36312	0.22457	364	-0.0225458	0.298324	0.07458	0.939757	768	-0.100523	0.207792	0.06304	0.62855
11	113006686	chr11:113006686:T:C	rs9919557	11q23.2	T	C	NCAM1	–0.055	9.94 × 10–11	C	T	0.408007	2070	3	-+-	0.0196284	0.0901024	0.764151	938	-0.0445125	0.0985449	0.39579	0.651487	364	0.291851	0.154392	0.45997	0.0587148	768	-0.0346426	0.106163	0.3983	0.744185
16	28904206	chr16:28904206:G:A	rs10499	16p11.2	A	G	RABEP2, ATP2A1	0.053	1.13 × 10–9	A	G	0.241258	2070	3	-++	0.0979334	0.0662467	0.236611	938	-0.0346188	0.185259	0.08755	0.851764	364	0.0176122	0.168998	0.38416	0.916998	768	0.179439	0.110506	0.36126	0.104418
17	2203796	chr17:2203796:C:T	rs17761723	17p13.3	T	C	SMG6	0.047	3.24 × 10–8	T	C	0.232285	2070	3	-++	-0.0631849	0.205168	0.439983	938	-0.689537	0.194671	0.07173	0.000397023	364	0.0659341	0.159425	0.38774	0.679185	768	0.0736891	0.109346	0.3547	0.500371
Total SNPs with p-value < 0.01																		0					1					0					0
